# Supplementary material for: Urinary peptidomics reveals proteases involved in idiopathic membranous nephropathy
Source: BMC Genomics. 2021 Nov 24;22:852. doi: 10.1186/s12864-021-08155-3 (PMC8613922; doi:10.1186/s12864-021-08155-3)
Supplement: Supplementary file 1 — Additional file 1 [file 12864_2021_8155_MOESM1_ESM.xlsx]

## Sheet: Table S 1.1
Table S 1.1 Protein quantitative data by DIA-MS
Protein accession	Protein description	Gene name	MW [kDa]	Coverage [%]	MS/MS Counts	Peptides	Unique peptides	MS/MS count SJ_DC_L	MS/MS count SJ_HC_L	MS/MS count SJ_IMN_L	Peptides SJ_DC_L	Peptides SJ_HC_L	Peptides SJ_IMN_L	Unique peptides SJ_DC_L	Unique peptides SJ_HC_L	Unique peptides SJ_IMN_L	LFQ intensity SJ_DC_L	LFQ intensity SJ_HC_L	LFQ intensity SJ_IMN_L	SJ_DC_L	SJ_HC_L	SJ_IMN_L	SJ_IMN_L/SJ_HC_L Ratio	SJ_DC_L/SJ_HC_L Ratio	SJ_IMN_L/SJ_DC_L Ratio
A0A075B6H7	Probable non-functional immunoglobulin kappa variable 3-7 OS=Homo sapiens OX=9606 GN=IGKV3-7 PE=5 SV=1	IGKV3-7	12.783	23.3	4	2	1	1	1	2	2	2	2	1	1	1	695330	0	649230	1.03429		0.965714			0.934
A0A075B6H9	Immunoglobulin lambda variable 4-69 OS=Homo sapiens OX=9606 GN=IGLV4-69 PE=1 SV=1	IGLV4-69	12.773	19.3	3	1	1	2	0	1	1	0	1	1	0	1	65038	0	64198	1.0065		0.9935			0.987
A0A075B6J9	Immunoglobulin lambda variable 2-18 OS=Homo sapiens OX=9606 GN=IGLV2-18 PE=3 SV=2	IGLV2-18	12.412	11	3	1	1	1	1	1	1	1	1	1	1	1	0	0	210960			1
A0A075B6K4	Immunoglobulin lambda variable 3-10 OS=Homo sapiens OX=9606 GN=IGLV3-10 PE=3 SV=2	IGLV3-10	12.441	16.5	4	3	2	1	0	3	3	1	3	2	0	2	104980	0	142050	0.849937		1.15006			1.353
A0A075B6K5	Immunoglobulin lambda variable 3-9 OS=Homo sapiens OX=9606 GN=IGLV3-9 PE=3 SV=1	IGLV3-9	12.332	30.4	8	3	2	5	0	3	3	1	3	2	0	2	414030	0	370860	1.055		0.944999			0.896
A0A075B6P5	Immunoglobulin kappa variable 2-28 OS=Homo sapiens OX=9606 GN=IGKV2-28 PE=3 SV=1	IGKV2-28	12.957	23.3	3	2	1	2	0	1	2	1	2	1	0	1	0	0	25254			1
A0A075B6Q5	Immunoglobulin heavy variable 3-64 OS=Homo sapiens OX=9606 GN=IGHV3-64 PE=3 SV=1	IGHV3-64	12.891	25.4	1	2	1	0	0	1	1	0	2	1	0	1	0	0	58345			1
A0A0C4DH68	Immunoglobulin kappa variable 2-24 OS=Homo sapiens OX=9606 GN=IGKV2-24 PE=3 SV=1	IGKV2-24	13.079	16.7	2	1	1	1	0	1	1	0	1	1	0	1	0	0	141000			1
A0A075B6S2	Immunoglobulin kappa variable 2D-29 OS=Homo sapiens OX=9606 GN=IGKV2D-29 PE=3 SV=1	IGKV2D-29	13.143	32.5	3	3	1	2	0	1	3	2	3	1	0	1	36057	0	15276	1.40483		0.595173			0.424
A0A075B6S5	Immunoglobulin kappa variable 1-27 OS=Homo sapiens OX=9606 GN=IGKV1-27 PE=3 SV=1	IGKV1-27	12.711	29.1	7	3	2	3	0	4	2	0	3	1	0	2	330750	0	390570	0.917069		1.08293			1.181
A0A075B6S6	Immunoglobulin kappa variable 2D-30 OS=Homo sapiens OX=9606 GN=IGKV2D-30 PE=3 SV=1	IGKV2D-30	13.215	27.5	2	2	1	1	0	1	2	1	2	1	0	1	0	0	136140			1
A0A087WSX0	Immunoglobulin lambda variable 5-45 OS=Homo sapiens OX=9606 GN=IGLV5-45 PE=3 SV=1	IGLV5-45	13.162	13.8	3	2	2	2	0	1	2	0	1	2	0	1	118790	0	0	1
A0A087WSY6	Immunoglobulin kappa variable 3D-15 OS=Homo sapiens OX=9606 GN=IGKV3D-15 PE=3 SV=6	IGKV3D-15	12.534	26.1	1	3	1	1	0	0	3	2	3	1	0	1	0	0	64367			1
A0A087WW87	Immunoglobulin kappa variable 2-40 OS=Homo sapiens OX=9606 GN=IGKV2-40 PE=3 SV=2	IGKV2-40	13.31	22.3	1	2	1	0	0	1	2	1	2	1	0	1	0	0	90245			1
A0A0A0MRZ8	Immunoglobulin kappa variable 3D-11 OS=Homo sapiens OX=9606 GN=IGKV3D-11 PE=3 SV=6	IGKV3D-11	12.625	26.1	5	3	3	2	1	2	3	1	3	3	1	3	173210	0	195310	0.94003		1.05997			1.128
A0A0A0MS15	Immunoglobulin heavy variable 3-49 OS=Homo sapiens OX=9606 GN=IGHV3-49 PE=3 SV=1	IGHV3-49	13.056	16.8	3	2	2	2	0	1	2	1	1	2	1	1	204180	0	0	1
A0A0B4J1U3	Immunoglobulin lambda variable 1-36 OS=Homo sapiens OX=9606 GN=IGLV1-36 PE=1 SV=5	IGLV1-36	12.478	13.7	2	1	1	1	0	1	1	0	1	1	0	1	0	0	77997			1
A0A0B4J1V2	Immunoglobulin heavy variable 2-26 OS=Homo sapiens OX=9606 GN=IGHV2-26 PE=3 SV=1	IGHV2-26	13.182	11.8	4	1	1	2	0	2	1	0	1	1	0	1	34244	0	39285	0.931442		1.06856			1.147
A0A0B4J1X5	Immunoglobulin heavy variable 3-74 OS=Homo sapiens OX=9606 GN=IGHV3-74 PE=3 SV=1	IGHV3-74	12.839	25.6	1	2	1	0	0	1	1	1	2	0	0	1	0	0	5185.9			1
A0A0B4J1Y8	Immunoglobulin lambda variable 9-49 OS=Homo sapiens OX=9606 GN=IGLV9-49 PE=1 SV=1	IGLV9-49	13.024	16.3	3	2	2	1	0	2	2	1	2	2	1	2	64356	0	121920	0.690975		1.30903			1.894
A0A0B4J1Y9	Immunoglobulin heavy variable 3-72 OS=Homo sapiens OX=9606 GN=IGHV3-72 PE=3 SV=1	IGHV3-72	13.203	20.2	4	2	2	1	1	2	2	1	2	2	1	2	38140	0	53127	0.835789		1.16421			1.393
P0DP09	Immunoglobulin kappa variable 1-13 OS=Homo sapiens OX=9606 GN=IGKV1-13 PE=3 SV=1	IGKV1-13	12.569	13.7	2	1	1	1	0	1	1	0	1	1	0	1	0	0	21125			1
A0A0C4DH24	Immunoglobulin kappa variable 6-21 OS=Homo sapiens OX=9606 GN=IGKV6-21 PE=3 SV=1	IGKV6-21	12.43	28.9	2	2	2	0	0	2	2	0	2	2	0	2	28518	0	58980	0.651855		1.34814			2.068
A0A0C4DH25	Immunoglobulin kappa variable 3D-20 OS=Homo sapiens OX=9606 GN=IGKV3D-20 PE=3 SV=1	IGKV3D-20	12.515	21.6	3	2	1	1	1	1	2	2	2	1	1	1	0	0	646550			1
A0A0C4DH29	Immunoglobulin heavy variable 1-3 OS=Homo sapiens OX=9606 GN=IGHV1-3 PE=3 SV=1	IGHV1-3	13.008	22.2	3	2	1	1	1	1	2	1	2	1	0	1	0	0	64349			1
A0A0C4DH31	Immunoglobulin heavy variable 1-18 OS=Homo sapiens OX=9606 GN=IGHV1-18 PE=3 SV=1	IGHV1-18	12.82	23.9	3	2	1	1	0	2	2	1	2	1	0	1	193540	0	274710	0.826652		1.17335			1.419
A0A0C4DH32	Immunoglobulin heavy variable 3-20 OS=Homo sapiens OX=9606 GN=IGHV3-20 PE=3 SV=2	IGHV3-20	12.673	25.6	1	2	1	0	0	1	1	0	2	0	0	1	0	0	7524.1			1
A0A0C4DH33	Immunoglobulin heavy variable 1-24 OS=Homo sapiens OX=9606 GN=IGHV1-24 PE=3 SV=1	IGHV1-24	12.824	47	5	3	3	3	0	2	3	0	3	3	0	3	147980	0	97352	1.20636		0.793635			0.658
A0A0C4DH34	Immunoglobulin heavy variable 4-28 OS=Homo sapiens OX=9606 GN=IGHV4-28 PE=3 SV=1	IGHV4-28	13.124	13.7	2	1	1	1	0	1	1	0	1	1	0	1	0	0	91848			1
A0A0C4DH35	Probable non-functional immunoglobulin heavy variable 3-35 OS=Homo sapiens OX=9606 GN=IGHV3-35 PE=5 SV=1	IGHV3-35	12.81	9.4	2	1	1	1	0	1	1	1	1	1	1	1	0	0	393030			1
A0A0C4DH36	Probable non-functional immunoglobulin heavy variable 3-38 OS=Homo sapiens OX=9606 GN=IGHV3-38 PE=5 SV=1	IGHV3-38	12.758	9.5	1	1	1	0	0	1	1	0	1	1	0	1	0	0	22020			1
A0A0C4DH38	Immunoglobulin heavy variable 5-51 OS=Homo sapiens OX=9606 GN=IGHV5-51 PE=3 SV=1	IGHV5-51	12.674	37.6	6	3	3	2	0	4	3	1	3	3	1	3	315360	0	508160	0.765883		1.23412			1.611
A0A0C4DH43	Immunoglobulin heavy variable 2-70D OS=Homo sapiens OX=9606 GN=IGHV2-70D PE=3 SV=1	IGHV2-70D	13.312	24.4	1	2	1	1	0	0	2	0	2	1	0	1	0	0	23178			1
A0A0C4DH67	Immunoglobulin kappa variable 1-8 OS=Homo sapiens OX=9606 GN=IGKV1-8 PE=3 SV=1	IGKV1-8	12.537	29.6	2	2	1	1	0	1	2	0	2	1	0	1	0	0	67309			1
A0A0C4DH72	Immunoglobulin kappa variable 1-6 OS=Homo sapiens OX=9606 GN=IGKV1-6 PE=3 SV=1	IGKV1-6	12.697	23.9	6	3	0	3	0	3	3	1	3	0	0	0	0	0	64612			1
A0A0C4DH73	Immunoglobulin kappa variable 1-12 OS=Homo sapiens OX=9606 GN=IGKV1-12 PE=3 SV=1	IGKV1-12	12.645	29.1	3	2	1	1	0	2	2	0	2	1	0	1	0	0	58993			1
A0A0J9YX35	Immunoglobulin heavy variable 3-64D OS=Homo sapiens OX=9606 GN=IGHV3-64D PE=3 SV=1	IGHV3-64D	12.822	18.8	4	2	2	2	1	1	2	1	2	2	1	2	226970	0	200530	1.06185		0.938152			0.884
A0A140G945	Alpha-crystallin A2 chain OS=Homo sapiens OX=9606 GN=CRYAA2 PE=1 SV=1	CRYAA2	19.909	5.8	1	1	1	1	0	0	1	0	1	1	0	1	0	0	12311			1
A0PJK1	Sodium/glucose cotransporter 5 OS=Homo sapiens OX=9606 GN=SLC5A10 PE=1 SV=2	SLC5A10	64.342	2.9	1	1	1	0	0	1	1	0	1	1	0	1	0	0	64999			1
A2NJV5	Immunoglobulin kappa variable 2-29 OS=Homo sapiens OX=9606 GN=IGKV2-29 PE=3 SV=2	IGKV2-29	13.085	32.5	9	3	1	3	2	4	3	2	3	1	0	1	1091900	2184200	3981100	0.451372	0.90291	1.64572	1.823	0.5	3.646
P26639	Threonine--tRNA ligase 1, cytoplasmic OS=Homo sapiens OX=9606 GN=TARS1 PE=1 SV=3	TARS1	83.434	2.2	1	1	1	0	1	0	0	1	0	0	1	0	0	26730	0		1
A4UGR9	Xin actin-binding repeat-containing protein 2 OS=Homo sapiens OX=9606 GN=XIRP2 PE=1 SV=2	XIRP2	382.3	1.1	2	2	2	0	0	2	2	1	2	2	1	2	327530	0	316760	1.01672		0.983284			0.967
A8MUH7	Putative PDZ domain-containing protein PDZK1P1 OS=Homo sapiens OX=9606 GN=PDZK1P1 PE=5 SV=2	PDZK1P1	44.055	7.2	4	2	2	1	1	2	1	1	2	1	1	2	0	0	42486			1
B5MCY1	Tudor domain-containing protein 15 OS=Homo sapiens OX=9606 GN=TDRD15 PE=2 SV=1	TDRD15	221.72	0.4	2	1	1	1	1	0	1	1	1	1	1	1	0	0	91849			1
P0DOX8	Immunoglobulin lambda-1 light chain OS=Homo sapiens OX=9606 PE=1 SV=1	--	22.83	40.7	13	7	2	5	4	4	7	4	7	2	2	2	2463800	7297800	4962500	0.501993	1.48691	1.0111	0.68	0.338	2.014
O00115	Deoxyribonuclease-2-alpha OS=Homo sapiens OX=9606 GN=DNASE2 PE=1 SV=2	DNASE2	39.58	6.1	3	2	2	0	2	1	2	2	2	2	2	2	25180	316960	34176	0.200736	2.52681	0.272452	0.108	0.079	1.357
O00151	PDZ and LIM domain protein 1 OS=Homo sapiens OX=9606 GN=PDLIM1 PE=1 SV=4	PDLIM1	36.071	4	1	1	1	0	0	1	0	0	1	0	0	1	0	0	12181			1
O00187	Mannan-binding lectin serine protease 2 OS=Homo sapiens OX=9606 GN=MASP2 PE=1 SV=4	MASP2	75.702	11.2	36	7	7	6	14	16	6	6	6	6	6	6	1518000	55798000	4127000	0.074117	2.72438	0.201504	0.074	0.027	2.719
O00203	AP-3 complex subunit beta-1 OS=Homo sapiens OX=9606 GN=AP3B1 PE=1 SV=3	AP3B1	121.32	1.7	1	1	1	0	1	0	0	1	0	0	1	0	0	11044	0		1
O00241	Signal-regulatory protein beta-1 OS=Homo sapiens OX=9606 GN=SIRPB1 PE=1 SV=5	SIRPB1	43.211	12.8	4	4	3	0	4	0	0	4	0	0	3	0	0	132650	0		1
O00244	Copper transport protein ATOX1 OS=Homo sapiens OX=9606 GN=ATOX1 PE=1 SV=1	ATOX1	7.4016	25	2	1	1	1	0	1	1	0	1	1	0	1	0	0	42663			1
O00253	Agouti-related protein OS=Homo sapiens OX=9606 GN=AGRP PE=1 SV=1	AGRP	14.44	45.5	3	3	3	1	1	1	2	2	3	2	2	3	0	105970	86299		1.10231	0.89769	0.814
O00299	Chloride intracellular channel protein 1 OS=Homo sapiens OX=9606 GN=CLIC1 PE=1 SV=4	CLIC1	26.922	16.6	4	2	2	2	0	2	2	0	2	2	0	2	47124	0	40699	1.07316		0.926841			0.864
O00391	Sulfhydryl oxidase 1 OS=Homo sapiens OX=9606 GN=QSOX1 PE=1 SV=3	QSOX1	82.577	14.1	9	8	8	4	1	4	7	2	7	7	2	7	89413	118280	89619	0.902214	1.19349	0.904292	0.758	0.756	1.002
O00461	Golgi integral membrane protein 4 OS=Homo sapiens OX=9606 GN=GOLIM4 PE=1 SV=1	GOLIM4	81.879	5.5	3	3	3	0	3	0	1	3	1	1	3	1	0	104710	0		1
O00468	Agrin OS=Homo sapiens OX=9606 GN=AGRN PE=1 SV=6	AGRN	217.32	4.3	6	6	6	0	6	0	3	6	3	3	6	3	88877	198430	70609	0.744954	1.66321	0.591834	0.356	0.448	0.794
O00515	Ladinin-1 OS=Homo sapiens OX=9606 GN=LAD1 PE=1 SV=2	LAD1	57.13	4.4	2	2	2	0	2	0	0	2	0	0	2	0	0	41654	0		1
O00560	Syntenin-1 OS=Homo sapiens OX=9606 GN=SDCBP PE=1 SV=1	SDCBP	32.444	9.4	4	2	2	1	1	2	2	2	2	2	2	2	51958	69983	22962	1.07571	1.44889	0.475394	0.328	0.742	0.442
O15523	ATP-dependent RNA helicase DDX3Y OS=Homo sapiens OX=9606 GN=DDX3Y PE=1 SV=2	DDX3Y	73.153	2.6	1	1	1	0	1	0	0	1	0	0	1	0	0	11524	0		1
O00584	Ribonuclease T2 OS=Homo sapiens OX=9606 GN=RNASET2 PE=1 SV=2	RNASET2	29.48	30.5	19	7	7	7	2	10	7	2	7	7	2	7	398160	46294	1079800	0.783649	0.091115	2.12524	23.325	8.601	2.712
O00592	Podocalyxin OS=Homo sapiens OX=9606 GN=PODXL PE=1 SV=2	PODXL	58.635	6.5	3	3	3	0	3	0	0	3	1	0	3	1	0	62855	0		1
O00622	CCN family member 1 OS=Homo sapiens OX=9606 GN=CCN1 PE=1 SV=1	CCN1	42.026	3.4	1	1	1	0	1	0	0	1	0	0	1	0	0	10789	0		1
O00754	Lysosomal alpha-mannosidase OS=Homo sapiens OX=9606 GN=MAN2B1 PE=1 SV=3	MAN2B1	113.74	4.3	4	3	3	1	0	3	3	1	3	3	1	3	40137	0	40383	0.996945		1.00306			1.006
O00757	Fructose-1,6-bisphosphatase isozyme 2 OS=Homo sapiens OX=9606 GN=FBP2 PE=1 SV=2	FBP2	36.743	6.2	1	2	1	1	0	0	2	2	2	1	1	1	0	0	11531			1
O00764	Pyridoxal kinase OS=Homo sapiens OX=9606 GN=PDXK PE=1 SV=1	PDXK	35.102	3.5	2	1	1	1	0	1	1	0	1	1	0	1	0	0	8936			1
O14498	Immunoglobulin superfamily containing leucine-rich repeat protein OS=Homo sapiens OX=9606 GN=ISLR PE=2 SV=1	ISLR	45.997	7	6	2	2	2	1	3	2	1	2	2	1	2	85825	0	71550	1.09071		0.909293			0.834
P47813	Eukaryotic translation initiation factor 1A, X-chromosomal OS=Homo sapiens OX=9606 GN=EIF1AX PE=1 SV=2	EIF1AX	16.46	9.7	1	1	1	0	1	0	0	1	0	0	1	0	0	44024	0		1
O14672	Disintegrin and metalloproteinase domain-containing protein 10 OS=Homo sapiens OX=9606 GN=ADAM10 PE=1 SV=1	ADAM10	84.141	4	4	2	2	1	2	1	1	2	1	1	2	1	0	470830	0		1
O14732	Inositol monophosphatase 2 OS=Homo sapiens OX=9606 GN=IMPA2 PE=1 SV=1	IMPA2	31.321	5.9	1	1	1	0	0	1	1	0	1	1	0	1	0	0	4758.5			1
O14745	Na(+)/H(+) exchange regulatory cofactor NHE-RF1 OS=Homo sapiens OX=9606 GN=SLC9A3R1 PE=1 SV=4	SLC9A3R1	38.868	11.2	3	3	3	0	3	0	2	3	3	2	3	3	60621	117320	64171	0.751152	1.45371	0.79514	0.547	0.517	1.059
O14773	Tripeptidyl-peptidase 1 OS=Homo sapiens OX=9606 GN=TPP1 PE=1 SV=2	TPP1	61.247	27.2	24	9	9	10	5	9	8	3	7	8	3	7	427570	728500	343210	0.855551	1.4577	0.68675	0.471	0.587	0.803
O14786	Neuropilin-1 OS=Homo sapiens OX=9606 GN=NRP1 PE=1 SV=3	NRP1	103.13	1.7	1	1	1	1	0	0	1	0	1	1	0	1	0	0	8518.5			1
O14791	Apolipoprotein L1 OS=Homo sapiens OX=9606 GN=APOL1 PE=1 SV=5	APOL1	43.974	13.1	7	4	4	3	1	3	4	2	4	4	2	4	113400	35549	83944	1.46076	0.457923	1.08132	2.361	3.19	0.74
O14818	Proteasome subunit alpha type-7 OS=Homo sapiens OX=9606 GN=PSMA7 PE=1 SV=1	PSMA7	27.887	17.3	3	3	3	1	0	2	2	1	3	2	1	3	37096	0	47241	0.879709		1.12029			1.273
O14980	Exportin-1 OS=Homo sapiens OX=9606 GN=XPO1 PE=1 SV=1	XPO1	123.38	1.7	1	1	1	0	1	0	0	1	0	0	1	0	0	22608	0		1
O15056	Synaptojanin-2 OS=Homo sapiens OX=9606 GN=SYNJ2 PE=1 SV=3	SYNJ2	165.54	1.3	1	1	1	0	1	0	0	1	0	0	1	0	0	125990	0		1
O15143	Actin-related protein 2/3 complex subunit 1B OS=Homo sapiens OX=9606 GN=ARPC1B PE=1 SV=3	ARPC1B	40.949	4.8	1	1	1	0	0	1	0	0	1	0	0	1	0	0	5804			1
O15144	Actin-related protein 2/3 complex subunit 2 OS=Homo sapiens OX=9606 GN=ARPC2 PE=1 SV=1	ARPC2	34.333	10.7	3	3	3	1	0	2	2	0	3	2	0	3	27146	0	31509	0.925616		1.07438			1.161
O15230	Laminin subunit alpha-5 OS=Homo sapiens OX=9606 GN=LAMA5 PE=1 SV=8	LAMA5	399.73	0.4	1	1	1	0	1	0	0	1	1	0	1	1	0	0	3073.1			1
O15260	Surfeit locus protein 4 OS=Homo sapiens OX=9606 GN=SURF4 PE=1 SV=3	SURF4	30.394	5.9	1	1	1	0	1	0	0	1	0	0	1	0	0	15889	0		1
O43175	D-3-phosphoglycerate dehydrogenase OS=Homo sapiens OX=9606 GN=PHGDH PE=1 SV=4	PHGDH	56.65	6.8	4	3	3	1	2	1	1	2	1	1	2	1	0	40802	0		1
O43240	Kallikrein-10 OS=Homo sapiens OX=9606 GN=KLK10 PE=1 SV=3	KLK10	30.17	5.4	1	1	1	0	0	1	0	0	1	0	0	1	0	0	25913			1
O43278	Kunitz-type protease inhibitor 1 OS=Homo sapiens OX=9606 GN=SPINT1 PE=1 SV=2	SPINT1	58.397	9.1	6	4	4	0	6	0	2	4	3	2	4	3	37318	166360	47649	0.445452	1.98578	0.568769	0.286	0.224	1.277
O43451	Maltase-glucoamylase, intestinal OS=Homo sapiens OX=9606 GN=MGAM PE=1 SV=5	MGAM	209.85	12.3	36	16	16	12	6	18	16	6	16	16	6	16	680770	725480	946170	0.868174	0.925192	1.20663	1.304	0.938	1.39
O43505	Beta-1,4-glucuronyltransferase 1 OS=Homo sapiens OX=9606 GN=B4GAT1 PE=1 SV=1	B4GAT1	47.119	11.3	5	3	3	1	1	3	2	1	3	2	1	3	82924	0	94710	0.93365		1.06635			1.142
O43707	Alpha-actinin-4 OS=Homo sapiens OX=9606 GN=ACTN4 PE=1 SV=2	ACTN4	104.85	25.5	28	18	10	7	4	17	12	10	17	6	6	9	184300	206440	435840	0.668901	0.749256	1.58184	2.111	0.893	2.365
O43866	CD5 antigen-like OS=Homo sapiens OX=9606 GN=CD5L PE=1 SV=1	CD5L	38.087	31.7	8	6	6	4	1	3	4	2	6	4	2	6	237470	0	211790	1.05716		0.942839			0.892
O43895	Xaa-Pro aminopeptidase 2 OS=Homo sapiens OX=9606 GN=XPNPEP2 PE=1 SV=3	XPNPEP2	75.624	9.1	4	4	4	0	1	3	2	2	4	2	2	4	82575	170310	52042	0.812408	1.67558	0.512011	0.306	0.485	0.63
O43920	NADH dehydrogenase [ubiquinone] iron-sulfur protein 5 OS=Homo sapiens OX=9606 GN=NDUFS5 PE=1 SV=3	NDUFS5	12.517	11.3	1	1	1	0	0	1	1	0	1	1	0	1	0	0	11985			1
O60353	Frizzled-6 OS=Homo sapiens OX=9606 GN=FZD6 PE=1 SV=2	FZD6	79.291	1.1	4	1	1	2	0	2	1	0	1	1	0	1	0	0	1128000			1
O60437	Periplakin OS=Homo sapiens OX=9606 GN=PPL PE=1 SV=4	PPL	204.74	1.8	4	3	3	1	2	1	2	3	1	2	3	1	24441	167720	0	0.25438	1.74562			0.146
O60494	Cubilin OS=Homo sapiens OX=9606 GN=CUBN PE=1 SV=5	CUBN	398.73	10.5	35	25	25	12	11	12	21	15	19	21	15	19	325990	1048900	337700	0.571047	1.83739	0.59156	0.322	0.311	1.036
O60635	Tetraspanin-1 OS=Homo sapiens OX=9606 GN=TSPAN1 PE=1 SV=2	TSPAN1	26.301	5.4	1	1	1	1	0	0	1	0	1	1	0	1	0	0	27828			1
O60749	Sorting nexin-2 OS=Homo sapiens OX=9606 GN=SNX2 PE=1 SV=2	SNX2	58.47	2.1	1	1	1	0	0	1	1	0	1	1	0	1	0	0	15370			1
Q99880	Histone H2B type 1-L OS=Homo sapiens OX=9606 GN=H2BC13 PE=1 SV=3	H2BC13	13.952	28.6	5	3	3	1	2	2	2	2	3	2	2	3	168110	245760	147200	0.898872	1.31406	0.787068	0.599	0.684	0.876
O60888	Protein CutA OS=Homo sapiens OX=9606 GN=CUTA PE=1 SV=2	CUTA	19.116	7.8	1	1	1	1	0	0	1	0	1	1	0	1	0	0	1496			1
O75015	Low affinity immunoglobulin gamma Fc region receptor III-B OS=Homo sapiens OX=9606 GN=FCGR3B PE=1 SV=2	FCGR3B	26.216	10.7	5	3	3	1	3	1	1	3	2	1	3	2	0	257930	22077		1.84231	0.157689	0.086
O75144	ICOS ligand OS=Homo sapiens OX=9606 GN=ICOSLG PE=1 SV=2	ICOSLG	33.348	6	1	1	1	0	1	0	1	1	1	1	1	1	0	0	6501.9			1
O75264	Small integral membrane protein 24 OS=Homo sapiens OX=9606 GN=SMIM24 PE=2 SV=2	SMIM24	14.964	15.4	2	1	1	0	1	1	1	1	1	1	1	1	0	0	48121			1
O75340	Programmed cell death protein 6 OS=Homo sapiens OX=9606 GN=PDCD6 PE=1 SV=1	PDCD6	21.868	11	3	2	2	2	0	1	2	0	2	2	0	2	33655	0	19985	1.25485		0.745153			0.594
O75348	V-type proton ATPase subunit G 1 OS=Homo sapiens OX=9606 GN=ATP6V1G1 PE=1 SV=3	ATP6V1G1	13.757	29.7	7	3	3	2	2	3	2	2	3	2	2	3	148180	113810	223860	0.914974	0.702748	1.38228	1.967	1.302	1.511
O75367	Core histone macro-H2A.1 OS=Homo sapiens OX=9606 GN=MACROH2A1 PE=1 SV=4	MACROH2A1	39.617	5.4	2	1	1	1	0	1	1	0	1	1	0	1	0	0	9634.9			1
O75390	Citrate synthase, mitochondrial OS=Homo sapiens OX=9606 GN=CS PE=1 SV=2	CS	51.712	3.4	1	1	1	0	1	0	0	1	0	0	1	0	0	36660	0		1
O75487	Glypican-4 OS=Homo sapiens OX=9606 GN=GPC4 PE=1 SV=4	GPC4	62.411	2.3	1	1	1	0	0	1	1	0	1	1	0	1	0	0	4274			1
O75503	Ceroid-lipofuscinosis neuronal protein 5 OS=Homo sapiens OX=9606 GN=CLN5 PE=1 SV=2	CLN5	41.496	18.2	7	5	5	4	0	3	4	1	4	4	1	4	168800	0	117090	1.18087		0.819126			0.694
O75594	Peptidoglycan recognition protein 1 OS=Homo sapiens OX=9606 GN=PGLYRP1 PE=1 SV=1	PGLYRP1	21.731	41.3	20	5	5	6	6	8	5	4	5	5	4	5	722910	448720	1663000	0.765084	0.474898	1.76002	3.706	1.611	2.3
O75787	Renin receptor OS=Homo sapiens OX=9606 GN=ATP6AP2 PE=1 SV=2	ATP6AP2	39.008	5.1	2	2	2	0	0	2	1	0	2	1	0	2	0	0	18232			1
O75874	Isocitrate dehydrogenase [NADP] cytoplasmic OS=Homo sapiens OX=9606 GN=IDH1 PE=1 SV=2	IDH1	46.659	29.2	14	9	9	9	1	4	9	2	9	9	2	9	316100	88620	152690	1.70126	0.476956	0.821783	1.723	3.567	0.483
O75882	Attractin OS=Homo sapiens OX=9606 GN=ATRN PE=1 SV=2	ATRN	158.54	11.6	25	11	11	8	8	9	9	7	11	9	7	11	134400	1119100	180560	0.28116	2.34111	0.377725	0.161	0.12	1.343
O75891	Cytosolic 10-formyltetrahydrofolate dehydrogenase OS=Homo sapiens OX=9606 GN=ALDH1L1 PE=1 SV=2	ALDH1L1	98.828	3.4	2	2	2	0	0	2	1	0	2	1	0	2	0	0	17247			1
O75936	Gamma-butyrobetaine dioxygenase OS=Homo sapiens OX=9606 GN=BBOX1 PE=1 SV=1	BBOX1	44.714	11.4	5	3	3	2	1	2	2	1	2	2	1	2	37381	0	54955	0.809673		1.19033			1.47
O76076	CCN family member 5 OS=Homo sapiens OX=9606 GN=CCN5 PE=1 SV=1	CCN5	26.825	15.2	4	2	2	0	2	2	0	1	2	0	1	2	0	106360	10402		1.82183	0.178174	0.098
O94760	N(G),N(G)-dimethylarginine dimethylaminohydrolase 1 OS=Homo sapiens OX=9606 GN=DDAH1 PE=1 SV=3	DDAH1	31.121	35.4	8	7	7	2	0	6	7	2	7	7	2	7	107600	0	142760	0.859562		1.14044			1.327
O94919	Endonuclease domain-containing 1 protein OS=Homo sapiens OX=9606 GN=ENDOD1 PE=1 SV=2	ENDOD1	55.016	15	14	6	6	5	5	4	6	5	5	6	5	5	415520	307690	213040	1.33144	0.985923	0.682638	0.692	1.35	0.513
O95154	Aflatoxin B1 aldehyde reductase member 3 OS=Homo sapiens OX=9606 GN=AKR7A3 PE=1 SV=2	AKR7A3	37.206	19.9	5	4	3	1	0	4	1	1	4	1	1	3	0	0	61963			1
O95171	Sciellin OS=Homo sapiens OX=9606 GN=SCEL PE=1 SV=2	SCEL	77.551	10.5	6	6	6	0	6	0	0	6	0	0	6	0	0	406900	0		1
O95235	Kinesin-like protein KIF20A OS=Homo sapiens OX=9606 GN=KIF20A PE=1 SV=1	KIF20A	100.28	2.4	1	1	1	1	0	0	1	0	1	1	0	1	0	0	9937.1			1
O95336	6-phosphogluconolactonase OS=Homo sapiens OX=9606 GN=PGLS PE=1 SV=2	PGLS	27.547	42.2	12	7	7	4	3	5	5	4	6	5	4	6	121410	433970	85651	0.568194	2.03096	0.400843	0.197	0.28	0.705
O95445	Apolipoprotein M OS=Homo sapiens OX=9606 GN=APOM PE=1 SV=2	APOM	21.253	6.9	3	1	1	1	0	2	1	1	1	1	1	1	0	0	69512			1
O95831	Apoptosis-inducing factor 1, mitochondrial OS=Homo sapiens OX=9606 GN=AIFM1 PE=1 SV=1	AIFM1	66.9	3.3	1	1	1	0	1	0	0	1	0	0	1	0	0	7835.7	0		1
O95861	3'(2'),5'-bisphosphate nucleotidase 1 OS=Homo sapiens OX=9606 GN=BPNT1 PE=1 SV=1	BPNT1	33.392	21.1	6	4	4	3	0	3	3	0	3	3	0	3	84825	0	72677	1.07713		0.922871			0.857
O95865	N(G),N(G)-dimethylarginine dimethylaminohydrolase 2 OS=Homo sapiens OX=9606 GN=DDAH2 PE=1 SV=1	DDAH2	29.644	24.6	7	5	5	2	4	1	3	3	2	3	3	2	151440	0	186310	0.896758		1.10324			1.23
O95954	Formimidoyltransferase-cyclodeaminase OS=Homo sapiens OX=9606 GN=FTCD PE=1 SV=2	FTCD	58.926	7.6	3	2	2	2	0	1	2	0	2	2	0	2	42679	0	24782	1.26529		0.734706			0.581
O95980	Reversion-inducing cysteine-rich protein with Kazal motifs OS=Homo sapiens OX=9606 GN=RECK PE=1 SV=1	RECK	106.46	2.3	2	2	2	1	1	0	1	2	1	1	2	1	0	29630	0		1
O96009	Napsin-A OS=Homo sapiens OX=9606 GN=NAPSA PE=1 SV=1	NAPSA	45.386	14	8	5	5	3	2	3	5	2	5	5	2	5	179570	816350	129360	0.478734	2.17639	0.344874	0.158	0.22	0.72
P00338	L-lactate dehydrogenase A chain OS=Homo sapiens OX=9606 GN=LDHA PE=1 SV=2	LDHA	36.688	46.4	22	11	10	7	6	9	8	10	8	7	9	7	576930	370480	550760	1.15527	0.741865	1.10286	1.487	1.557	0.955
P00352	Retinal dehydrogenase 1 OS=Homo sapiens OX=9606 GN=ALDH1A1 PE=1 SV=2	ALDH1A1	54.861	24.2	11	7	7	4	0	7	6	0	7	6	0	7	152550	0	169330	0.947869		1.05213			1.11
P00390	Glutathione reductase, mitochondrial OS=Homo sapiens OX=9606 GN=GSR PE=1 SV=2	GSR	56.256	9.2	5	3	3	2	0	3	3	0	3	3	0	3	36307	0	47782	0.863537		1.13646			1.316
P00441	Superoxide dismutase [Cu-Zn] OS=Homo sapiens OX=9606 GN=SOD1 PE=1 SV=2	SOD1	15.936	53.9	6	4	4	2	1	3	2	2	3	2	2	3	0	0	302630			1
P00450	Ceruloplasmin OS=Homo sapiens OX=9606 GN=CP PE=1 SV=1	CP	122.2	64.1	367	53	53	141	27	199	49	21	53	49	21	53	134020000	23510000	165920000	1.24304	0.218055	1.53891	7.057	5.701	1.238
P00488	Coagulation factor XIII A chain OS=Homo sapiens OX=9606 GN=F13A1 PE=1 SV=4	F13A1	83.266	8.6	8	4	4	5	0	3	4	0	3	4	0	3	85871	0	51279	1.25222		0.74778			0.597
P00491	Purine nucleoside phosphorylase OS=Homo sapiens OX=9606 GN=PNP PE=1 SV=2	PNP	32.118	29.8	8	5	5	3	0	5	4	0	4	4	0	4	110010	0	95462	1.0708		0.929197			0.868
P00492	Hypoxanthine-guanine phosphoribosyltransferase OS=Homo sapiens OX=9606 GN=HPRT1 PE=1 SV=2	HPRT1	24.579	11.9	3	2	2	1	0	2	1	0	2	1	0	2	0	0	23405			1
P00505	Aspartate aminotransferase, mitochondrial OS=Homo sapiens OX=9606 GN=GOT2 PE=1 SV=3	GOT2	47.517	6.7	2	2	2	0	2	0	0	2	1	0	2	1	0	36792	0		1
P00533	Epidermal growth factor receptor OS=Homo sapiens OX=9606 GN=EGFR PE=1 SV=2	EGFR	134.28	1.3	1	1	1	0	0	1	1	0	1	1	0	1	0	0	6092.4			1
P00558	Phosphoglycerate kinase 1 OS=Homo sapiens OX=9606 GN=PGK1 PE=1 SV=3	PGK1	44.614	44.4	27	13	13	6	7	14	11	6	12	11	6	12	201670	694140	292530	0.509122	1.75238	0.738501	0.421	0.291	1.451
P00709	Alpha-lactalbumin OS=Homo sapiens OX=9606 GN=LALBA PE=1 SV=1	LALBA	16.225	9.9	1	1	1	1	0	0	1	0	0	1	0	0	107390	0	0	1
P00734	Prothrombin OS=Homo sapiens OX=9606 GN=F2 PE=1 SV=2	F2	70.036	65.3	148	37	37	66	19	63	36	19	37	36	19	37	37016000	7475600	36899000	1.36438	0.275545	1.36007	4.936	4.952	0.997
P00738	Haptoglobin OS=Homo sapiens OX=9606 GN=HP PE=1 SV=1	HP	45.205	52.5	90	22	10	36	13	41	20	16	22	8	6	10	38421000	2132400	59676000	1.14999	0.063826	1.78618	27.985	18.018	1.553
P00739	Haptoglobin-related protein OS=Homo sapiens OX=9606 GN=HPR PE=2 SV=2	HPR	39.029	29.9	3	13	1	1	0	2	13	10	13	1	0	1	34890	0	49267	0.829165		1.17084			1.412
P00740	Coagulation factor IX OS=Homo sapiens OX=9606 GN=F9 PE=1 SV=2	F9	51.778	21	16	7	7	9	0	7	7	2	7	7	2	7	917350	20874	301010	2.22077	0.050533	0.7287	14.42	43.947	0.328
P00742	Coagulation factor X OS=Homo sapiens OX=9606 GN=F10 PE=1 SV=2	F10	54.731	8	5	3	3	3	0	2	3	2	3	3	2	3	54822	34491	30880	1.36835	0.86089	0.77076	0.895	1.589	0.563
P00746	Complement factor D OS=Homo sapiens OX=9606 GN=CFD PE=1 SV=5	CFD	27.033	53	28	11	11	14	0	14	11	0	10	11	0	10	4001200	0	3704700	1.03848		0.961523			0.926
P00747	Plasminogen OS=Homo sapiens OX=9606 GN=PLG PE=1 SV=2	PLG	90.568	85.4	626	87	78	268	27	331	84	32	86	75	29	77	270640000	12986000	328040000	1.32739	0.063692	1.60892	25.261	20.841	1.212
P00748	Coagulation factor XII OS=Homo sapiens OX=9606 GN=F12 PE=1 SV=3	F12	67.791	37.7	44	18	18	19	2	23	15	6	17	15	6	17	4108000	174150	7699200	1.0286	0.043605	1.9278	44.21	23.589	1.874
P00749	Urokinase-type plasminogen activator OS=Homo sapiens OX=9606 GN=PLAU PE=1 SV=2	PLAU	48.507	65.7	60	22	22	21	10	29	19	11	22	19	11	22	1940200	2230000	6411000	0.550089	0.632253	1.81766	2.875	0.87	3.304
P00751	Complement factor B OS=Homo sapiens OX=9606 GN=CFB PE=1 SV=2	CFB	85.532	46.9	94	34	34	36	17	41	31	22	30	31	22	30	18717000	6460300	18661000	1.28087	0.4421	1.27703	2.889	2.897	0.997
P00915	Carbonic anhydrase 1 OS=Homo sapiens OX=9606 GN=CA1 PE=1 SV=2	CA1	28.87	59	29	10	10	10	9	10	7	7	8	7	7	8	2735500	1885600	2385300	1.17129	0.807376	1.02134	1.265	1.451	0.872
P00918	Carbonic anhydrase 2 OS=Homo sapiens OX=9606 GN=CA2 PE=1 SV=2	CA2	29.246	43.8	18	10	10	3	3	12	8	5	10	8	5	10	132320	851920	196870	0.336091	2.16386	0.500047	0.231	0.155	1.488
P00966	Argininosuccinate synthase OS=Homo sapiens OX=9606 GN=ASS1 PE=1 SV=2	ASS1	46.53	24.5	12	6	6	6	1	5	5	1	5	5	1	5	148540	0	234590	0.775403		1.2246			1.579
P00995	Serine protease inhibitor Kazal-type 1 OS=Homo sapiens OX=9606 GN=SPINK1 PE=1 SV=2	SPINK1	8.5067	30.4	1	1	1	0	0	1	0	0	1	0	0	1	0	0	13763			1
P01008	Antithrombin-III OS=Homo sapiens OX=9606 GN=SERPINC1 PE=1 SV=1	SERPINC1	52.602	45.3	87	20	20	36	9	42	19	12	20	19	12	20	19348000	2490200	15630000	1.54915	0.199385	1.25146	6.277	7.77	0.808
P01009	Alpha-1-antitrypsin OS=Homo sapiens OX=9606 GN=SERPINA1 PE=1 SV=3	SERPINA1	46.736	75.1	1163	43	43	570	30	563	43	22	42	43	22	42	332430000	65804000	270020000	1.49238	0.295415	1.2122	4.103	5.052	0.812
P01011	Alpha-1-antichymotrypsin OS=Homo sapiens OX=9606 GN=SERPINA3 PE=1 SV=2	SERPINA3	47.65	45.6	112	17	17	40	13	59	17	12	17	17	12	17	22342000	5686500	27017000	1.21765	0.309916	1.47244	4.751	3.929	1.209
P01019	Angiotensinogen OS=Homo sapiens OX=9606 GN=AGT PE=1 SV=1	AGT	53.154	31.3	34	11	11	17	2	15	11	3	11	11	3	11	6914600	438760	5752000	1.58285	0.100438	1.31671	13.11	15.759	0.832
P01023	Alpha-2-macroglobulin OS=Homo sapiens OX=9606 GN=A2M PE=1 SV=3	A2M	163.29	48.1	159	53	45	59	0	100	48	10	53	41	9	45	11872000	267850	28289000	0.880955	0.019876	2.09917	105.613	44.323	2.383
P01024	Complement C3 OS=Homo sapiens OX=9606 GN=C3 PE=1 SV=2	C3	187.15	73.4	742	115	115	334	67	341	111	62	114	111	62	114	241140000	28457000	219180000	1.48006	0.174662	1.34528	7.702	8.474	0.909
P01031	Complement C5 OS=Homo sapiens OX=9606 GN=C5 PE=1 SV=4	C5	188.3	29.1	81	36	36	42	2	37	35	11	36	35	11	36	4730500	315920	3205700	1.71974	0.11485	1.16541	10.147	14.974	0.678
P01033	Metalloproteinase inhibitor 1 OS=Homo sapiens OX=9606 GN=TIMP1 PE=1 SV=1	TIMP1	23.171	9.7	3	1	1	3	0	0	1	0	0	1	0	0	18793	0	0	1
P01034	Cystatin-C OS=Homo sapiens OX=9606 GN=CST3 PE=1 SV=1	CST3	15.799	45.2	33	6	6	13	8	12	6	4	6	6	4	6	11066000	3283600	5535700	1.66947	0.495381	0.835145	1.686	3.37	0.5
P01040	Cystatin-A OS=Homo sapiens OX=9606 GN=CSTA PE=1 SV=1	CSTA	11.006	59.2	7	5	5	0	4	3	2	4	3	2	4	3	0	858000	341290		1.43085	0.569153	0.398
P01042	Kininogen-1 OS=Homo sapiens OX=9606 GN=KNG1 PE=1 SV=2	KNG1	71.957	38.2	89	27	27	33	23	33	23	20	24	23	20	24	13606000	21857000	13796000	0.82864	1.33115	0.840212	0.631	0.623	1.014
P01133	Pro-epidermal growth factor OS=Homo sapiens OX=9606 GN=EGF PE=1 SV=2	EGF	133.99	28.7	59	29	29	19	19	21	24	22	25	24	22	25	1098300	3005800	1341500	0.605057	1.65591	0.739037	0.446	0.365	1.221
P01189	Pro-opiomelanocortin OS=Homo sapiens OX=9606 GN=POMC PE=1 SV=2	POMC	29.424	7.5	1	1	1	0	1	0	0	1	0	0	1	0	0	65323	0		1
P01225	Follitropin subunit beta OS=Homo sapiens OX=9606 GN=FSHB PE=1 SV=2	FSHB	14.7	19.4	2	2	2	0	2	0	0	2	0	0	2	0	0	41546	0		1
P01236	Prolactin OS=Homo sapiens OX=9606 GN=PRL PE=1 SV=1	PRL	25.876	22	3	3	3	3	0	0	3	0	2	3	0	2	34866	0	6955.3	1.66738		0.33262			0.199
P01258	Calcitonin OS=Homo sapiens OX=9606 GN=CALCA PE=1 SV=3	CALCA	15.467	18.4	2	2	2	0	2	0	0	2	1	0	2	1	0	47901	0		1
P01344	Insulin-like growth factor II OS=Homo sapiens OX=9606 GN=IGF2 PE=1 SV=1	IGF2	20.14	13.9	5	2	2	2	2	1	2	2	2	2	2	2	270920	287490	201820	1.0691	1.13449	0.796417	0.702	0.942	0.745
P01591	Immunoglobulin J chain OS=Homo sapiens OX=9606 GN=JCHAIN PE=1 SV=4	JCHAIN	18.098	42.1	18	7	7	5	7	6	5	7	7	5	7	7	607810	744480	838300	0.832392	1.01956	1.14805	1.126	0.816	1.379
P01594	Immunoglobulin kappa variable 1-33 OS=Homo sapiens OX=9606 GN=IGKV1-33 PE=1 SV=2	IGKV1-33	12.848	34.2	5	2	2	2	1	2	2	1	2	2	1	2	466060	0	564040	0.904883		1.09512			1.21
P04432	Immunoglobulin kappa variable 1D-39 OS=Homo sapiens OX=9606 GN=IGKV1D-39 PE=3 SV=2	IGKV1D-39	12.737	29.1	1	2	1	1	0	0	2	0	1	1	0	0	26348	0	0	1
P01599	Immunoglobulin kappa variable 1-17 OS=Homo sapiens OX=9606 GN=IGKV1-17 PE=1 SV=2	IGKV1-17	12.778	23.1	6	3	1	2	1	3	3	2	3	1	1	1	252560	133450	238950	1.21237	0.640601	1.14703	1.791	1.893	0.946
P01602	Immunoglobulin kappa variable 1-5 OS=Homo sapiens OX=9606 GN=IGKV1-5 PE=1 SV=2	IGKV1-5	12.781	24.8	6	3	2	3	0	3	3	1	3	2	0	2	248620	0	358860	0.818529		1.18147			1.443
P01619	Immunoglobulin kappa variable 3-20 OS=Homo sapiens OX=9606 GN=IGKV3-20 PE=1 SV=2	IGKV3-20	12.557	40.5	19	4	3	9	4	6	4	4	4	3	3	3	2634300	306520	3834800	1.16637	0.135716	1.69791	12.511	8.594	1.456
P01624	Immunoglobulin kappa variable 3-15 OS=Homo sapiens OX=9606 GN=IGKV3-15 PE=1 SV=2	IGKV3-15	12.496	26.1	11	3	0	4	3	4	3	3	3	0	0	0	1318200	720380	1141000	1.24375	0.679694	1.07656	1.584	1.83	0.866
P01700	Immunoglobulin lambda variable 1-47 OS=Homo sapiens OX=9606 GN=IGLV1-47 PE=1 SV=2	IGLV1-47	12.283	18.8	4	2	2	2	1	1	2	2	2	2	2	2	474150	267900	320200	1.33909	0.756602	0.904307	1.195	1.77	0.675
P01701	Immunoglobulin lambda variable 1-51 OS=Homo sapiens OX=9606 GN=IGLV1-51 PE=1 SV=2	IGLV1-51	12.249	38.5	6	3	3	2	1	3	3	2	3	3	2	3	290220	227760	270500	1.10423	0.866579	1.0292	1.188	1.274	0.932
P01703	Immunoglobulin lambda variable 1-40 OS=Homo sapiens OX=9606 GN=IGLV1-40 PE=1 SV=2	IGLV1-40	12.301	25.4	2	1	1	1	0	1	1	0	1	1	0	1	0	0	62105			1
P01704	Immunoglobulin lambda variable 2-14 OS=Homo sapiens OX=9606 GN=IGLV2-14 PE=1 SV=2	IGLV2-14	12.597	13.3	2	1	1	1	0	1	1	0	1	1	0	1	0	0	97372			1
P01714	Immunoglobulin lambda variable 3-19 OS=Homo sapiens OX=9606 GN=IGLV3-19 PE=1 SV=2	IGLV3-19	12.042	27.7	4	3	3	3	1	0	3	3	3	3	3	3	130760	78705	93312	1.29561	0.779831	0.924562	1.186	1.661	0.714
P01717	Immunoglobulin lambda variable 3-25 OS=Homo sapiens OX=9606 GN=IGLV3-25 PE=1 SV=2	IGLV3-25	12.011	26.8	3	3	2	1	1	1	3	2	3	2	1	2	0	0	96003			1
P01721	Immunoglobulin lambda variable 6-57 OS=Homo sapiens OX=9606 GN=IGLV6-57 PE=1 SV=2	IGLV6-57	12.566	35.9	3	2	2	2	0	1	2	1	2	2	1	2	257380	0	26059	1.81612		0.183877			0.101
P01742	Immunoglobulin heavy variable 1-69 OS=Homo sapiens OX=9606 GN=IGHV1-69 PE=1 SV=2	IGHV1-69	12.659	20.5	2	2	1	0	1	1	1	2	2	0	1	1	0	0	14125			1
P01743	Immunoglobulin heavy variable 1-46 OS=Homo sapiens OX=9606 GN=IGHV1-46 PE=1 SV=2	IGHV1-46	12.933	22.2	1	2	1	0	0	1	1	1	2	0	0	1	0	0	39787			1
P01762	Immunoglobulin heavy variable 3-11 OS=Homo sapiens OX=9606 GN=IGHV3-11 PE=1 SV=2	IGHV3-11	12.909	35	2	3	1	1	0	1	3	1	3	1	0	1	0	0	13215			1
P01764	Immunoglobulin heavy variable 3-23 OS=Homo sapiens OX=9606 GN=IGHV3-23 PE=1 SV=2	IGHV3-23	12.582	28.2	1	2	1	1	0	0	2	1	2	1	0	1	0	0	4161.8			1
P0DP03	Immunoglobulin heavy variable 3-30-5 OS=Homo sapiens OX=9606 GN=IGHV3-30-5 PE=3 SV=1	IGHV3-30-5	12.947	25.6	3	2	0	1	1	1	2	1	2	0	0	0	0	0	662250			1
P01772	Immunoglobulin heavy variable 3-33 OS=Homo sapiens OX=9606 GN=IGHV3-33 PE=1 SV=2	IGHV3-33	13.074	25.6	2	2	0	1	0	1	2	1	2	0	0	0	0	0	30376			1
P01780	Immunoglobulin heavy variable 3-7 OS=Homo sapiens OX=9606 GN=IGHV3-7 PE=1 SV=2	IGHV3-7	12.943	26.5	4	3	1	2	1	1	3	2	3	1	1	1	435560	0	1140900	0.55258		1.44742			2.619
P0DP04	Immunoglobulin heavy variable 3-43D OS=Homo sapiens OX=9606 GN=IGHV3-43D PE=3 SV=1	IGHV3-43D	13.017	34.7	7	3	2	3	0	4	3	0	3	2	0	2	345850	0	338380	1.01092		0.989083			0.978
P01833	Polymeric immunoglobulin receptor OS=Homo sapiens OX=9606 GN=PIGR PE=1 SV=4	PIGR	83.283	28.4	49	16	16	14	18	17	16	14	15	16	14	15	926740	4477600	1075900	0.42903	2.07289	0.498083	0.24	0.207	1.161
P01834	Immunoglobulin kappa constant OS=Homo sapiens OX=9606 GN=IGKC PE=1 SV=2	IGKC	11.765	90.7	21	9	2	5	5	11	8	5	9	2	1	2	31252000	0	27195000	1.06941		0.930587			0.87
P01859	Immunoglobulin heavy constant gamma 2 OS=Homo sapiens OX=9606 GN=IGHG2 PE=1 SV=2	IGHG2	35.9	54.3	47	14	6	23	4	20	14	8	14	6	1	6	7824100	5956900	10701000	0.958757	0.729953	1.31129	1.796	1.313	1.368
P01860	Immunoglobulin heavy constant gamma 3 OS=Homo sapiens OX=9606 GN=IGHG3 PE=1 SV=2	IGHG3	41.287	53.1	50	16	7	22	7	21	15	10	15	7	3	7	6174300	2210800	7769000	1.14664	0.410571	1.44279	3.514	2.793	1.258
P01861	Immunoglobulin heavy constant gamma 4 OS=Homo sapiens OX=9606 GN=IGHG4 PE=1 SV=1	IGHG4	35.94	55.4	33	13	6	14	2	17	11	7	13	5	3	6	9033900	702010	17737000	0.986488	0.076658	1.93685	25.266	12.869	1.963
P01871	Immunoglobulin heavy constant mu OS=Homo sapiens OX=9606 GN=IGHM PE=1 SV=4	IGHM	49.439	36.6	30	11	2	11	6	13	10	6	10	2	1	2	2163900	828630	3419500	1.01242	0.387692	1.59988	4.127	2.611	1.58
P01876	Immunoglobulin heavy constant alpha 1 OS=Homo sapiens OX=9606 GN=IGHA1 PE=1 SV=2	IGHA1	37.654	64	85	20	14	38	7	40	19	7	19	14	5	13	33966000	9531800	40066000	1.2194	0.342198	1.4384	4.203	3.563	1.18
P01889	HLA class I histocompatibility antigen, B alpha chain OS=Homo sapiens OX=9606 GN=HLA-B PE=1 SV=3	HLA-B	40.46	19.6	3	6	2	0	1	2	3	5	5	1	1	2	0	0	25729			1
P01893	Putative HLA class I histocompatibility antigen, alpha chain H OS=Homo sapiens OX=9606 GN=HLA-H PE=5 SV=3	HLA-H	40.891	22.9	2	6	1	1	0	1	5	5	5	1	0	1	0	0	9222.1			1
P01911	HLA class II histocompatibility antigen, DRB1 beta chain OS=Homo sapiens OX=9606 GN=HLA-DRB1 PE=1 SV=2	HLA-DRB1	29.966	21.4	4	3	3	1	1	2	1	1	3	1	1	3	0	0	47470			1
P02042	Hemoglobin subunit delta OS=Homo sapiens OX=9606 GN=HBD PE=1 SV=2	HBD	16.055	79.6	16	13	6	8	3	5	13	11	13	6	4	6	2696000	668480	1075500	1.82163	0.451678	0.726692	1.609	4.033	0.399
P02144	Myoglobin OS=Homo sapiens OX=9606 GN=MB PE=1 SV=2	MB	17.184	61.7	35	8	8	16	2	17	8	3	8	8	3	8	7080700	370080	10910000	1.15693	0.060468	1.7826	29.48	19.133	1.541
P02511	Alpha-crystallin B chain OS=Homo sapiens OX=9606 GN=CRYAB PE=1 SV=2	CRYAB	20.159	23.4	9	4	4	4	0	5	4	3	4	4	3	4	472430	129370	356620	1.47878	0.404948	1.11627	2.757	3.652	0.755
P02545	Prelamin-A/C OS=Homo sapiens OX=9606 GN=LMNA PE=1 SV=1	LMNA	74.139	7.1	5	4	4	0	2	3	1	3	3	1	3	3	0	101000	82332		1.10183	0.898174	0.815
P02647	Apolipoprotein A-I OS=Homo sapiens OX=9606 GN=APOA1 PE=1 SV=1	APOA1	30.777	61	79	19	19	32	9	38	17	12	19	17	12	19	46593000	6803900	37365000	1.54006	0.224893	1.23504	5.492	6.848	0.802
P02649	Apolipoprotein E OS=Homo sapiens OX=9606 GN=APOE PE=1 SV=1	APOE	36.154	45.4	24	11	11	8	5	11	9	8	10	9	8	10	853410	511760	1457600	0.906992	0.543891	1.54912	2.848	1.668	1.708
P02652	Apolipoprotein A-II OS=Homo sapiens OX=9606 GN=APOA2 PE=1 SV=1	APOA2	11.175	39	10	3	3	5	1	4	3	2	3	3	2	3	970040	662490	1064000	1.07921	0.737047	1.18374	1.606	1.464	1.097
P02654	Apolipoprotein C-I OS=Homo sapiens OX=9606 GN=APOC1 PE=1 SV=1	APOC1	9.3318	24.1	4	3	3	1	0	3	3	0	3	3	0	3	206830	0	271330	0.865108		1.13489			1.312
P02656	Apolipoprotein C-III OS=Homo sapiens OX=9606 GN=APOC3 PE=1 SV=1	APOC3	10.852	16.2	5	1	1	2	1	2	1	1	1	1	1	1	397210	109460	432790	1.26842	0.349541	1.38204	3.954	3.629	1.09
P02671	Fibrinogen alpha chain OS=Homo sapiens OX=9606 GN=FGA PE=1 SV=2	FGA	94.972	40.2	57	23	23	19	17	21	21	15	20	21	15	20	1885400	5860800	1885100	0.587273	1.82555	0.587179	0.322	0.322	1
P02675	Fibrinogen beta chain OS=Homo sapiens OX=9606 GN=FGB PE=1 SV=2	FGB	55.928	44.4	37	18	18	9	13	15	14	14	15	14	14	15	570940	1864400	985640	0.500681	1.63497	0.864349	0.529	0.306	1.726
P02679	Fibrinogen gamma chain OS=Homo sapiens OX=9606 GN=FGG PE=1 SV=3	FGG	51.511	32	20	9	9	5	6	9	7	6	8	7	6	8	647590	1331000	898060	0.675358	1.38807	0.936569	0.675	0.487	1.387
P02741	C-reactive protein OS=Homo sapiens OX=9606 GN=CRP PE=1 SV=1	CRP	25.038	5.4	2	1	1	1	0	1	1	0	1	1	0	1	0	0	13490			1
P02743	Serum amyloid P-component OS=Homo sapiens OX=9606 GN=APCS PE=1 SV=2	APCS	25.387	20.6	7	4	4	3	1	3	4	2	4	4	2	4	336290	194810	374280	1.11431	0.645508	1.24019	1.921	1.726	1.113
P02746	Complement C1q subcomponent subunit B OS=Homo sapiens OX=9606 GN=C1QB PE=1 SV=3	C1QB	26.721	5.5	2	1	1	1	1	0	1	1	0	1	1	0	0	6041.2	0		1
P02747	Complement C1q subcomponent subunit C OS=Homo sapiens OX=9606 GN=C1QC PE=1 SV=3	C1QC	25.773	7.3	2	1	1	1	0	1	1	0	1	1	0	1	0	0	11942			1
P02748	Complement component C9 OS=Homo sapiens OX=9606 GN=C9 PE=1 SV=2	C9	63.173	27.9	47	15	15	22	7	18	15	11	15	15	11	15	14224000	1080000	10381000	1.66136	0.126144	1.2125	9.612	13.17	0.73
P02749	Beta-2-glycoprotein 1 OS=Homo sapiens OX=9606 GN=APOH PE=1 SV=3	APOH	38.298	39.7	25	11	11	9	8	8	8	8	9	8	8	9	628810	1491900	361060	0.760115	1.80343	0.436455	0.242	0.421	0.574
P02750	Leucine-rich alpha-2-glycoprotein OS=Homo sapiens OX=9606 GN=LRG1 PE=1 SV=2	LRG1	38.177	43.5	39	10	10	18	4	17	9	5	8	9	5	8	23411000	10607000	12421000	1.51237	0.685221	0.802407	1.171	2.207	0.531
P02751	Fibronectin OS=Homo sapiens OX=9606 GN=FN1 PE=1 SV=5	FN1	272.32	26.7	99	43	43	31	27	41	35	30	39	35	30	39	1747300	3882000	2022200	0.685081	1.52205	0.792864	0.521	0.45	1.157
P02753	Retinol-binding protein 4 OS=Homo sapiens OX=9606 GN=RBP4 PE=1 SV=3	RBP4	23.01	54.2	26	10	10	14	3	9	10	4	8	10	4	8	3848300	671400	1803900	1.82569	0.318521	0.855794	2.687	5.732	0.469
P02760	Protein AMBP OS=Homo sapiens OX=9606 GN=AMBP PE=1 SV=1	AMBP	38.999	63.1	186	33	33	86	32	68	32	19	30	32	19	30	35567000	57406000	22467000	0.924298	1.49184	0.583862	0.391	0.62	0.632
P02763	Alpha-1-acid glycoprotein 1 OS=Homo sapiens OX=9606 GN=ORM1 PE=1 SV=1	ORM1	23.511	61.7	51	12	8	21	13	17	12	7	12	8	4	8	9036800	13319000	10554000	0.823779	1.21414	0.962084	0.792	0.678	1.168
P02765	Alpha-2-HS-glycoprotein OS=Homo sapiens OX=9606 GN=AHSG PE=1 SV=2	AHSG	39.34	26.2	43	6	6	15	11	17	6	5	6	6	5	6	14811000	4143300	7780700	1.66198	0.46493	0.873091	1.878	3.575	0.525
P02766	Transthyretin OS=Homo sapiens OX=9606 GN=TTR PE=1 SV=1	TTR	15.887	69.4	87	10	10	35	2	50	9	3	10	9	3	10	34660000	540160	32671000	1.53202	0.023876	1.4441	60.483	64.166	0.943
P02774	Vitamin D-binding protein OS=Homo sapiens OX=9606 GN=GC PE=1 SV=2	GC	52.917	62.7	153	32	32	76	17	60	31	19	28	31	19	28	49527000	10171000	29891000	1.65847	0.340589	1.00094	2.939	4.869	0.604
P02775	Platelet basic protein OS=Homo sapiens OX=9606 GN=PPBP PE=1 SV=3	PPBP	13.894	10.9	1	1	1	1	0	0	1	0	1	1	0	1	0	0	3816.2			1
P02786	Transferrin receptor protein 1 OS=Homo sapiens OX=9606 GN=TFRC PE=1 SV=2	TFRC	84.87	14.9	11	8	8	5	1	5	6	1	8	6	1	8	104790	0	92614	1.06168		0.938319			0.884
P02787	Serotransferrin OS=Homo sapiens OX=9606 GN=TF PE=1 SV=3	TF	77.063	85.5	982	123	122	388	116	478	119	72	121	118	71	120	490400000	105580000	623650000	1.20627	0.259702	1.53403	5.907	4.645	1.272
P02788	Lactotransferrin OS=Homo sapiens OX=9606 GN=LTF PE=1 SV=6	LTF	78.181	51.7	67	28	27	34	5	28	27	8	28	26	7	27	4260200	463030	1823500	1.95221	0.212181	0.835608	3.938	9.201	0.428
P02790	Hemopexin OS=Homo sapiens OX=9606 GN=HPX PE=1 SV=2	HPX	51.676	55.8	84	20	20	48	9	27	19	10	20	19	10	20	50344000	12087000	17335000	1.89344	0.454592	0.65197	1.434	4.165	0.344
P02792	Ferritin light chain OS=Homo sapiens OX=9606 GN=FTL PE=1 SV=2	FTL	20.019	34.3	10	5	5	4	0	6	5	0	5	5	0	5	779440	0	1005300	0.873449		1.12655			1.29
P02794	Ferritin heavy chain OS=Homo sapiens OX=9606 GN=FTH1 PE=1 SV=2	FTH1	21.225	54.1	15	7	7	5	2	8	6	5	7	6	5	7	368530	127640	572340	1.0347	0.358368	1.60693	4.484	2.887	1.553
P03950	Angiogenin OS=Homo sapiens OX=9606 GN=ANG PE=1 SV=1	ANG	16.55	53.1	17	7	7	5	6	6	6	6	5	6	6	5	243840	1486400	359960	0.349976	2.13338	0.51664	0.242	0.164	1.476
P03951	Coagulation factor XI OS=Homo sapiens OX=9606 GN=F11 PE=1 SV=1	F11	70.108	18.6	15	7	6	7	1	7	6	1	7	5	1	6	86555	34952	183690	0.850811	0.343568	1.80562	5.255	2.476	2.122
P03952	Plasma kallikrein OS=Homo sapiens OX=9606 GN=KLKB1 PE=1 SV=1	KLKB1	71.369	19.6	12	8	7	7	0	5	7	1	6	6	1	5	3921500	0	1809900	1.36843		0.631573			0.462
P03973	Antileukoproteinase OS=Homo sapiens OX=9606 GN=SLPI PE=1 SV=2	SLPI	14.326	28.8	12	6	6	3	4	5	4	4	5	4	4	5	422450	1424800	644790	0.508559	1.71522	0.776219	0.453	0.296	1.526
P04003	C4b-binding protein alpha chain OS=Homo sapiens OX=9606 GN=C4BPA PE=1 SV=2	C4BPA	67.033	34.8	24	13	13	9	2	13	12	3	13	12	3	13	802570	199160	1002200	1.20149	0.298154	1.50035	5.032	4.03	1.249
P04004	Vitronectin OS=Homo sapiens OX=9606 GN=VTN PE=1 SV=1	VTN	54.305	56.1	59	18	18	23	11	25	17	10	18	17	10	18	8300100	8971400	6256300	1.05834	1.14393	0.797733	0.697	0.925	0.754
P04040	Catalase OS=Homo sapiens OX=9606 GN=CAT PE=1 SV=3	CAT	59.755	22.4	14	9	9	4	4	6	7	6	7	7	6	7	157990	256820	154380	0.83271	1.35361	0.813683	0.601	0.615	0.977
P04066	Tissue alpha-L-fucosidase OS=Homo sapiens OX=9606 GN=FUCA1 PE=1 SV=4	FUCA1	53.688	14.4	11	5	5	6	0	5	5	2	4	5	2	4	361030	113720	302810	1.39293	0.438757	1.16831	2.663	3.175	0.839
P04070	Vitamin K-dependent protein C OS=Homo sapiens OX=9606 GN=PROC PE=1 SV=1	PROC	52.071	7.4	2	2	2	2	0	0	2	0	1	2	0	1	79994	0	0	1
P04075	Fructose-bisphosphate aldolase A OS=Homo sapiens OX=9606 GN=ALDOA PE=1 SV=2	ALDOA	39.42	47.5	27	12	12	6	13	8	8	11	9	8	11	9	426190	1613200	500230	0.503449	1.90564	0.590911	0.31	0.264	1.174
P04080	Cystatin-B OS=Homo sapiens OX=9606 GN=CSTB PE=1 SV=2	CSTB	11.139	58.2	9	3	2	3	2	4	2	2	2	2	2	2	235990	438110	198320	0.811501	1.50653	0.681965	0.453	0.539	0.84
P04083	Annexin A1 OS=Homo sapiens OX=9606 GN=ANXA1 PE=1 SV=2	ANXA1	38.714	41	30	12	12	13	4	13	11	6	12	11	6	12	1382100	822070	1038200	1.27879	0.76062	0.960594	1.263	1.681	0.751
P04114	Apolipoprotein B-100 OS=Homo sapiens OX=9606 GN=APOB PE=1 SV=2	APOB	515.6	16.3	64	55	55	8	1	55	25	5	54	25	5	54	244260	92976	3420700	0.194995	0.074224	2.73078	36.791	2.627	14.004
P04156	Major prion protein OS=Homo sapiens OX=9606 GN=PRNP PE=1 SV=1	PRNP	27.661	19	10	5	5	3	5	2	3	5	3	3	5	3	299460	1921100	175520	0.374937	2.4053	0.219759	0.091	0.156	0.586
P04179	Superoxide dismutase [Mn], mitochondrial OS=Homo sapiens OX=9606 GN=SOD2 PE=1 SV=3	SOD2	24.75	6.8	2	1	1	1	0	1	1	0	1	1	0	1	0	0	72521			1
P04180	Phosphatidylcholine-sterol acyltransferase OS=Homo sapiens OX=9606 GN=LCAT PE=1 SV=1	LCAT	49.577	26.4	15	8	8	7	2	6	8	3	8	8	3	8	604040	164110	521790	1.40481	0.381669	1.21352	3.18	3.681	0.864
P04196	Histidine-rich glycoprotein OS=Homo sapiens OX=9606 GN=HRG PE=1 SV=1	HRG	59.578	57	135	36	36	49	16	70	36	15	36	36	15	36	49183000	14132000	69261000	1.11294	0.319786	1.56727	4.901	3.48	1.408
P04216	Thy-1 membrane glycoprotein OS=Homo sapiens OX=9606 GN=THY1 PE=1 SV=2	THY1	17.935	24.8	11	4	4	3	5	3	4	4	3	4	4	3	79088	368910	63983	0.463423	2.16166	0.374914	0.173	0.214	0.809
P04217	Alpha-1B-glycoprotein OS=Homo sapiens OX=9606 GN=A1BG PE=1 SV=4	A1BG	54.253	53.9	99	15	15	37	8	54	14	6	15	14	6	15	37338000	9925400	40820000	1.27168	0.338046	1.39027	4.113	3.762	1.093
P04233	HLA class II histocompatibility antigen gamma chain OS=Homo sapiens OX=9606 GN=CD74 PE=1 SV=3	CD74	33.515	6.4	3	2	2	0	3	0	0	2	0	0	2	0	0	178560	0		1
P04259	Keratin, type II cytoskeletal 6B OS=Homo sapiens OX=9606 GN=KRT6B PE=1 SV=5	KRT6B	60.066	44.5	4	28	0	0	3	1	8	24	22	0	0	0	0	354920	70421		1.66887	0.331127	0.198
P04275	von Willebrand factor OS=Homo sapiens OX=9606 GN=VWF PE=1 SV=4	VWF	309.26	0.5	1	1	1	0	0	1	0	0	1	0	0	1	0	0	8385			1
P04278	Sex hormone-binding globulin OS=Homo sapiens OX=9606 GN=SHBG PE=1 SV=2	SHBG	43.779	21.9	12	5	4	7	0	5	5	0	5	4	0	4	510800	0	387280	1.13754		0.862462			0.758
P04279	Semenogelin-1 OS=Homo sapiens OX=9606 GN=SEMG1 PE=1 SV=2	SEMG1	52.13	22.5	12	9	7	0	4	8	1	7	9	1	5	7	0	190320	381690		0.665443	1.33456	2.006
P04406	Glyceraldehyde-3-phosphate dehydrogenase OS=Homo sapiens OX=9606 GN=GAPDH PE=1 SV=3	GAPDH	36.053	52.2	64	9	9	13	28	23	8	8	8	8	8	8	2215500	1632400	2123100	1.11313	0.820164	1.06671	1.301	1.357	0.958
P04424	Argininosuccinate lyase OS=Homo sapiens OX=9606 GN=ASL PE=1 SV=4	ASL	51.657	2.4	1	1	1	1	0	0	1	0	1	1	0	1	0	0	9637.8			1
P04430	Immunoglobulin kappa variable 1-16 OS=Homo sapiens OX=9606 GN=IGKV1-16 PE=1 SV=2	IGKV1-16	12.618	29.1	7	3	3	3	0	4	2	1	3	2	1	3	177790	0	164820	1.03786		0.962144			0.927
P04439	HLA class I histocompatibility antigen, A alpha chain OS=Homo sapiens OX=9606 GN=HLA-A PE=1 SV=2	HLA-A	40.84	25.2	22	7	1	6	8	8	6	7	6	1	1	1	195580	616240	338620	0.510014	1.60697	0.883019	0.549	0.317	1.731
P04746	Pancreatic alpha-amylase OS=Homo sapiens OX=9606 GN=AMY2A PE=1 SV=2	AMY2A	57.706	38.7	42	14	3	13	10	19	11	8	13	2	0	3	908490	2747600	1172000	0.564503	1.70726	0.728238	0.427	0.331	1.29
P04792	Heat shock protein beta-1 OS=Homo sapiens OX=9606 GN=HSPB1 PE=1 SV=2	HSPB1	22.782	22	6	3	3	2	1	3	3	1	3	3	1	3	52012	0	71925	0.83933		1.16067			1.383
P04899	Guanine nucleotide-binding protein G(i) subunit alpha-2 OS=Homo sapiens OX=9606 GN=GNAI2 PE=1 SV=3	GNAI2	40.45	7.6	2	2	1	0	1	1	0	1	2	0	0	1	0	0	26051			1
Q99878	Histone H2A type 1-J OS=Homo sapiens OX=9606 GN=H2AC14 PE=1 SV=3	H2AC14	13.936	27.3	9	3	3	3	2	4	3	3	3	3	3	3	1208000	473280	1524500	1.13046	0.4429	1.42664	3.221	2.552	1.262
P05019	Insulin-like growth factor I OS=Homo sapiens OX=9606 GN=IGF1 PE=1 SV=1	IGF1	21.841	14.9	2	2	2	1	0	1	1	2	1	1	2	1	0	56081	0		1
P05023	Sodium/potassium-transporting ATPase subunit alpha-1 OS=Homo sapiens OX=9606 GN=ATP1A1 PE=1 SV=1	ATP1A1	112.89	6.3	4	4	4	0	3	1	1	3	1	1	3	1	0	152480	0		1
P05060	Secretogranin-1 OS=Homo sapiens OX=9606 GN=CHGB PE=1 SV=2	CHGB	78.275	2.4	1	1	1	0	1	0	0	1	0	0	1	0	0	175860	0		1
P05062	Fructose-bisphosphate aldolase B OS=Homo sapiens OX=9606 GN=ALDOB PE=1 SV=2	ALDOB	39.473	29.4	26	9	9	11	4	11	9	6	8	9	6	8	1256900	598650	1355900	1.17414	0.559233	1.26662	2.265	2.1	1.079
P05067	Amyloid-beta precursor protein OS=Homo sapiens OX=9606 GN=APP PE=1 SV=3	APP	86.942	9.1	9	6	6	1	6	2	3	6	3	3	6	3	50169	332450	69663	0.332772	2.20515	0.462077	0.21	0.151	1.389
P05090	Apolipoprotein D OS=Homo sapiens OX=9606 GN=APOD PE=1 SV=1	APOD	21.275	36.5	20	7	7	5	7	8	7	4	7	7	4	7	1379000	14081000	1654300	0.241728	2.46829	0.289986	0.117	0.098	1.2
P05109	Protein S100-A8 OS=Homo sapiens OX=9606 GN=S100A8 PE=1 SV=1	S100A8	10.834	54.8	28	7	6	9	5	14	6	5	6	6	5	6	7018500	2755800	12242000	0.95636	0.375513	1.66813	4.442	2.547	1.744
P05154	Plasma serine protease inhibitor OS=Homo sapiens OX=9606 GN=SERPINA5 PE=1 SV=3	SERPINA5	45.674	30.3	36	11	11	10	13	13	10	10	10	10	10	10	2506500	11849000	3949700	0.410785	1.94191	0.647308	0.333	0.212	1.576
P05155	Plasma protease C1 inhibitor OS=Homo sapiens OX=9606 GN=SERPING1 PE=1 SV=2	SERPING1	55.154	27.2	32	14	14	13	9	10	14	11	12	14	11	12	3602500	3398800	2927900	1.08846	1.02691	0.884633	0.861	1.06	0.813
P05156	Complement factor I OS=Homo sapiens OX=9606 GN=CFI PE=1 SV=2	CFI	65.75	33.8	31	14	14	11	11	9	11	11	11	11	11	11	646320	2253200	298070	0.606382	2.11397	0.279651	0.132	0.287	0.461
P05160	Coagulation factor XIII B chain OS=Homo sapiens OX=9606 GN=F13B PE=1 SV=3	F13B	75.51	20.4	14	8	8	8	0	6	8	1	7	8	1	7	296570	0	170460	1.27002		0.729975			0.575
P05164	Myeloperoxidase OS=Homo sapiens OX=9606 GN=MPO PE=1 SV=1	MPO	83.868	1.9	1	1	1	1	0	0	1	0	1	1	0	1	0	0	4023.2			1
P10696	Alkaline phosphatase, germ cell type OS=Homo sapiens OX=9606 GN=ALPG PE=2 SV=4	ALPG	57.376	3.6	1	1	1	0	1	0	0	1	0	0	1	0	0	14372	0		1
P05204	Non-histone chromosomal protein HMG-17 OS=Homo sapiens OX=9606 GN=HMGN2 PE=1 SV=3	HMGN2	9.3926	14.4	1	1	1	0	1	0	0	1	0	0	1	0	0	84718	0		1
P05362	Intercellular adhesion molecule 1 OS=Homo sapiens OX=9606 GN=ICAM1 PE=1 SV=2	ICAM1	57.825	3.2	2	1	1	0	2	0	0	1	0	0	1	0	0	42408	0		1
P05386	60S acidic ribosomal protein P1 OS=Homo sapiens OX=9606 GN=RPLP1 PE=1 SV=1	RPLP1	11.514	36.8	1	2	1	1	0	0	1	0	0	1	0	0	7082.8	0	0	1
P05388	60S acidic ribosomal protein P0 OS=Homo sapiens OX=9606 GN=RPLP0 PE=1 SV=1	RPLP0	34.273	16.7	4	4	4	1	3	0	1	4	1	1	4	1	0	229640	0		1
P05413	Fatty acid-binding protein, heart OS=Homo sapiens OX=9606 GN=FABP3 PE=1 SV=4	FABP3	14.858	34.6	9	4	4	5	1	3	3	2	3	3	2	3	173400	0	146080	1.08551		0.914486			0.842
P05451	Lithostathine-1-alpha OS=Homo sapiens OX=9606 GN=REG1A PE=1 SV=3	REG1A	18.731	43.4	8	5	5	3	3	2	3	4	4	3	4	4	253770	740630	185010	0.645501	1.8839	0.4706	0.25	0.343	0.729
P05455	Lupus La protein OS=Homo sapiens OX=9606 GN=SSB PE=1 SV=2	SSB	46.836	6.9	2	2	2	0	2	0	0	2	0	0	2	0	0	123240	0		1
P05543	Thyroxine-binding globulin OS=Homo sapiens OX=9606 GN=SERPINA7 PE=1 SV=2	SERPINA7	46.324	55.7	53	18	18	24	6	23	16	8	17	16	8	17	11377000	1817600	8788500	1.5526	0.248045	1.19935	4.835	6.259	0.772
P05546	Heparin cofactor 2 OS=Homo sapiens OX=9606 GN=SERPIND1 PE=1 SV=3	SERPIND1	57.07	30.9	30	12	12	15	3	12	11	6	11	11	6	11	3328100	279510	1547600	1.93674	0.162657	0.900603	5.537	11.907	0.465
P05783	Keratin, type I cytoskeletal 18 OS=Homo sapiens OX=9606 GN=KRT18 PE=1 SV=2	KRT18	48.057	25.8	11	5	5	1	9	1	2	5	2	2	5	2	54477	1407000	99178	0.104719	2.70463	0.190647	0.07	0.039	1.821
P05937	Calbindin OS=Homo sapiens OX=9606 GN=CALB1 PE=1 SV=2	CALB1	30.025	15.3	6	3	3	3	1	2	3	1	3	3	1	3	80736	0	49744	1.23752		0.762477			0.616
P05981	Serine protease hepsin OS=Homo sapiens OX=9606 GN=HPN PE=1 SV=1	HPN	45.011	6.5	1	1	1	0	0	1	1	0	1	1	0	1	0	0	15170			1
P06276	Cholinesterase OS=Homo sapiens OX=9606 GN=BCHE PE=1 SV=1	BCHE	68.417	9.6	3	3	3	1	0	2	1	0	3	1	0	3	0	0	27594			1
P06280	Alpha-galactosidase A OS=Homo sapiens OX=9606 GN=GLA PE=1 SV=1	GLA	48.766	3.3	1	1	1	1	0	0	1	0	0	1	0	0	6645	0	0	1
P06312	Immunoglobulin kappa variable 4-1 OS=Homo sapiens OX=9606 GN=IGKV4-1 PE=1 SV=1	IGKV4-1	13.38	29.8	18	4	4	5	5	8	4	4	4	4	4	4	4553200	770750	4517800	1.38792	0.234943	1.37713	5.862	5.907	0.992
P06331	Immunoglobulin heavy variable 4-34 OS=Homo sapiens OX=9606 GN=IGHV4-34 PE=1 SV=2	IGHV4-34	13.815	37.4	18	3	3	9	1	8	3	2	3	3	2	3	993470	167560	1126100	1.30312	0.219786	1.47709	6.721	5.929	1.134
P06454	Prothymosin alpha OS=Homo sapiens OX=9606 GN=PTMA PE=1 SV=2	PTMA	12.203	12.6	2	1	1	0	1	1	0	1	1	0	1	1	0	0	22288			1
P06576	ATP synthase subunit beta, mitochondrial OS=Homo sapiens OX=9606 GN=ATP5F1B PE=1 SV=3	ATP5F1B	56.559	13	5	4	4	0	5	0	0	4	0	0	4	0	0	170540	0		1
P06681	Complement C2 OS=Homo sapiens OX=9606 GN=C2 PE=1 SV=2	C2	83.267	31.1	44	19	19	21	3	20	17	7	18	17	7	18	3163400	235070	1496900	1.93861	0.144057	0.917336	6.368	13.457	0.473
P06702	Protein S100-A9 OS=Homo sapiens OX=9606 GN=S100A9 PE=1 SV=1	S100A9	13.242	85.1	65	11	11	18	15	32	7	7	10	7	7	10	14641000	15280000	20870000	0.864779	0.902522	1.2327	1.366	0.958	1.425
P06727	Apolipoprotein A-IV OS=Homo sapiens OX=9606 GN=APOA4 PE=1 SV=3	APOA4	45.398	63.6	82	25	25	37	6	39	25	17	24	25	17	24	20489000	1834700	13058000	1.73725	0.155563	1.10718	7.117	11.168	0.637
P06733	Alpha-enolase OS=Homo sapiens OX=9606 GN=ENO1 PE=1 SV=2	ENO1	47.168	41.9	47	12	9	8	26	13	9	10	10	8	7	8	1792900	2258800	1218300	1.02063	1.28584	0.693529	0.539	0.794	0.68
P06744	Glucose-6-phosphate isomerase OS=Homo sapiens OX=9606 GN=GPI PE=1 SV=4	GPI	63.146	16.3	15	7	7	6	1	8	6	5	7	6	5	7	446300	322540	419510	1.12669	0.814255	1.05906	1.301	1.384	0.94
P06748	Nucleophosmin OS=Homo sapiens OX=9606 GN=NPM1 PE=1 SV=2	NPM1	32.575	6.5	2	1	1	0	2	0	0	1	0	0	1	0	0	87435	0		1
P06865	Beta-hexosaminidase subunit alpha OS=Homo sapiens OX=9606 GN=HEXA PE=1 SV=2	HEXA	60.702	11.2	5	4	4	4	0	1	4	0	3	4	0	3	138340	0	59754	1.39671		0.603289			0.432
P07108	Acyl-CoA-binding protein OS=Homo sapiens OX=9606 GN=DBI PE=1 SV=2	DBI	10.044	18.4	2	1	1	1	1	0	1	1	1	1	1	1	0	0	34197			1
P07148	Fatty acid-binding protein, liver OS=Homo sapiens OX=9606 GN=FABP1 PE=1 SV=1	FABP1	14.208	42.5	8	4	4	4	0	4	4	0	4	4	0	4	542080	0	205450	1.45032		0.549677			0.379
P07195	L-lactate dehydrogenase B chain OS=Homo sapiens OX=9606 GN=LDHB PE=1 SV=2	LDHB	36.638	37.4	18	10	9	5	6	7	8	8	9	7	7	8	917180	792330	702530	1.14075	0.985469	0.873779	0.887	1.158	0.766
P07225	Vitamin K-dependent protein S OS=Homo sapiens OX=9606 GN=PROS1 PE=1 SV=1	PROS1	75.122	7.8	8	4	4	4	0	4	4	1	4	4	1	4	155670	0	86639	1.28489		0.715112			0.557
P07237	Protein disulfide-isomerase OS=Homo sapiens OX=9606 GN=P4HB PE=1 SV=3	P4HB	57.116	5.9	1	1	1	0	1	0	0	1	0	0	1	0	0	3636.5	0		1
P07288	Prostate-specific antigen OS=Homo sapiens OX=9606 GN=KLK3 PE=1 SV=2	KLK3	28.741	60.9	19	9	9	10	1	8	9	2	8	9	2	8	2343800	107270	483060	2.39642	0.109678	0.493904	4.503	21.85	0.206
P07305	Histone H1.0 OS=Homo sapiens OX=9606 GN=H1-0 PE=1 SV=3	H1-0	20.863	6.7	4	1	1	2	1	1	1	1	1	1	1	1	0	0	21963			1
P07333	Macrophage colony-stimulating factor 1 receptor OS=Homo sapiens OX=9606 GN=CSF1R PE=1 SV=2	CSF1R	107.98	1.6	2	1	1	1	0	1	1	0	1	1	0	1	0	0	15493			1
P07339	Cathepsin D OS=Homo sapiens OX=9606 GN=CTSD PE=1 SV=1	CTSD	44.552	34	21	10	10	8	3	10	9	4	10	9	4	10	1209600	634370	550740	1.51534	0.794714	0.689946	0.868	1.907	0.455
P07355	Annexin A2 OS=Homo sapiens OX=9606 GN=ANXA2 PE=1 SV=2	ANXA2	38.604	44	29	13	13	10	7	12	11	10	13	11	10	13	559670	583460	722250	0.90009	0.93835	1.16156	1.238	0.959	1.29
P07357	Complement component C8 alpha chain OS=Homo sapiens OX=9606 GN=C8A PE=1 SV=2	C8A	65.163	30.8	31	12	12	17	2	12	12	5	12	12	5	12	3009800	145480	2194200	1.6879	0.081585	1.23051	15.083	20.689	0.729
P07358	Complement component C8 beta chain OS=Homo sapiens OX=9606 GN=C8B PE=1 SV=3	C8B	67.046	46.7	48	23	23	24	0	24	22	7	23	22	7	23	8252600	383240	5162600	1.79425	0.083322	1.12243	13.471	21.534	0.626
P07359	Platelet glycoprotein Ib alpha chain OS=Homo sapiens OX=9606 GN=GP1BA PE=1 SV=2	GP1BA	71.539	3.7	2	2	2	2	0	0	2	1	1	2	1	1	47539	0	0	1
P07360	Complement component C8 gamma chain OS=Homo sapiens OX=9606 GN=C8G PE=1 SV=3	C8G	22.277	54.5	18	8	8	13	0	5	8	2	7	8	2	7	4621300	88974	595190	2.61314	0.050311	0.336553	6.689	51.94	0.129
P07384	Calpain-1 catalytic subunit OS=Homo sapiens OX=9606 GN=CAPN1 PE=1 SV=1	CAPN1	81.889	2.7	2	1	1	1	0	1	1	0	1	1	0	1	0	0	12803			1
P07437	Tubulin beta chain OS=Homo sapiens OX=9606 GN=TUBB PE=1 SV=2	TUBB	49.67	35.6	13	9	2	2	6	5	2	5	5	0	2	0	63975	0	71950	0.941328		1.05867			1.125
P07451	Carbonic anhydrase 3 OS=Homo sapiens OX=9606 GN=CA3 PE=1 SV=3	CA3	29.557	24.6	6	4	4	4	0	2	4	0	2	4	0	2	43761	0	37523	1.07674		0.923257			0.857
P07476	Involucrin OS=Homo sapiens OX=9606 GN=IVL PE=1 SV=2	IVL	68.478	16.9	8	7	7	0	8	0	1	7	2	1	7	2	0	318650	39586		1.779	0.221005	0.124
P07602	Prosaposin OS=Homo sapiens OX=9606 GN=PSAP PE=1 SV=2	PSAP	58.112	5.7	2	2	2	0	0	2	1	0	2	1	0	2	0	0	24730			1
P07686	Beta-hexosaminidase subunit beta OS=Homo sapiens OX=9606 GN=HEXB PE=1 SV=3	HEXB	63.111	16.7	12	7	7	6	0	6	7	2	7	7	2	7	323790	164450	430950	1.05677	0.536723	1.40651	2.621	1.969	1.331
P07711	Cathepsin L1 OS=Homo sapiens OX=9606 GN=CTSL PE=1 SV=2	CTSL	37.564	4.2	1	1	1	0	1	0	1	1	0	1	1	0	0	25061	0		1
P07737	Profilin-1 OS=Homo sapiens OX=9606 GN=PFN1 PE=1 SV=2	PFN1	15.054	43.6	8	5	5	4	2	2	5	5	3	5	5	3	424660	168430	325880	1.38631	0.549844	1.06384	1.935	2.521	0.767
P07858	Cathepsin B OS=Homo sapiens OX=9606 GN=CTSB PE=1 SV=3	CTSB	37.821	13	6	3	3	2	3	1	2	3	1	2	3	1	147460	55285	0	1.45463	0.545365			2.667
P07900	Heat shock protein HSP 90-alpha OS=Homo sapiens OX=9606 GN=HSP90AA1 PE=1 SV=5	HSP90AA1	84.659	22	25	12	6	4	13	8	9	10	10	4	4	5	448070	719790	463610	0.823926	1.32357	0.852501	0.644	0.623	1.035
P07910	Heterogeneous nuclear ribonucleoproteins C1/C2 OS=Homo sapiens OX=9606 GN=HNRNPC PE=1 SV=4	HNRNPC	33.67	12.7	4	3	3	1	1	2	2	2	2	2	2	2	27557	0	42575	0.785861		1.21414			1.545
P07911	Uromodulin OS=Homo sapiens OX=9606 GN=UMOD PE=1 SV=1	UMOD	69.76	39.7	119	26	26	34	52	33	22	23	23	22	23	23	21196000	203950000	18276000	0.261225	2.51354	0.225238	0.09	0.104	0.862
P07998	Ribonuclease pancreatic OS=Homo sapiens OX=9606 GN=RNASE1 PE=1 SV=4	RNASE1	17.644	62.2	42	9	9	11	21	10	6	7	6	6	7	6	2383300	9951800	998970	0.536213	2.23903	0.224756	0.1	0.239	0.419
P08118	Beta-microseminoprotein OS=Homo sapiens OX=9606 GN=MSMB PE=1 SV=1	MSMB	12.865	9.6	2	2	2	0	2	0	0	2	2	0	2	2	0	806040	29643		1.92906	0.070943	0.037
P08123	Collagen alpha-2(I) chain OS=Homo sapiens OX=9606 GN=COL1A2 PE=1 SV=7	COL1A2	129.31	2.3	2	2	2	0	1	1	1	2	1	1	2	1	0	146760	0		1
P08133	Annexin A6 OS=Homo sapiens OX=9606 GN=ANXA6 PE=1 SV=3	ANXA6	75.872	30.5	36	16	16	21	0	15	16	2	16	16	2	16	1700200	4652.7	1204200	1.75335	0.004798	1.24185	258.826	365.434	0.708
P08185	Corticosteroid-binding globulin OS=Homo sapiens OX=9606 GN=SERPINA6 PE=1 SV=1	SERPINA6	45.14	41.7	46	11	10	23	3	20	10	3	10	10	3	10	11985000	1032700	8408600	1.67808	0.144593	1.17733	8.142	11.606	0.702
P08195	4F2 cell-surface antigen heavy chain OS=Homo sapiens OX=9606 GN=SLC3A2 PE=1 SV=3	SLC3A2	67.993	19.5	18	8	8	7	4	7	7	5	6	7	5	6	231770	118400	241480	1.17521	0.600355	1.22444	2.04	1.958	1.042
P08236	Beta-glucuronidase OS=Homo sapiens OX=9606 GN=GUSB PE=1 SV=2	GUSB	74.731	11.2	6	5	5	3	0	3	5	1	3	5	1	3	94095	0	99087	0.974159		1.02584			1.053
P08237	ATP-dependent 6-phosphofructokinase, muscle type OS=Homo sapiens OX=9606 GN=PFKM PE=1 SV=2	PFKM	85.182	2.2	1	1	1	0	0	1	1	0	1	1	0	1	0	0	9845.7			1
P08238	Heat shock protein HSP 90-beta OS=Homo sapiens OX=9606 GN=HSP90AB1 PE=1 SV=4	HSP90AB1	83.263	21.3	9	10	4	2	3	4	9	9	9	4	3	4	46354	173380	74237	0.473047	1.76936	0.757595	0.428	0.267	1.602
P08246	Neutrophil elastase OS=Homo sapiens OX=9606 GN=ELANE PE=1 SV=1	ELANE	28.518	3.7	3	1	1	1	1	1	1	1	1	1	1	1	0	0	19549			1
P08263	Glutathione S-transferase A1 OS=Homo sapiens OX=9606 GN=GSTA1 PE=1 SV=3	GSTA1	25.631	20.3	11	4	4	4	3	4	4	3	4	4	3	4	213980	653960	436170	0.492244	1.50438	1.00337	0.667	0.327	2.038
P08294	Extracellular superoxide dismutase [Cu-Zn] OS=Homo sapiens OX=9606 GN=SOD3 PE=1 SV=2	SOD3	25.851	37.5	15	7	7	3	4	8	5	3	7	5	3	7	148560	514430	402200	0.418404	1.44884	1.13276	0.782	0.289	2.707
P08311	Cathepsin G OS=Homo sapiens OX=9606 GN=CTSG PE=1 SV=2	CTSG	28.837	15.7	5	3	3	2	0	3	2	0	3	2	0	3	62163	0	146700	0.595251		1.40475			2.36
P08319	All-trans-retinol dehydrogenase [NAD(+)] ADH4 OS=Homo sapiens OX=9606 GN=ADH4 PE=1 SV=5	ADH4	40.221	5.3	1	1	1	0	0	1	0	0	1	0	0	1	0	0	121640			1
P08473	Neprilysin OS=Homo sapiens OX=9606 GN=MME PE=1 SV=2	MME	85.513	24.1	24	13	13	9	5	10	13	8	13	13	8	13	366500	1443300	458270	0.484773	1.90907	0.606159	0.318	0.254	1.25
P08519	Apolipoprotein(a) OS=Homo sapiens OX=9606 GN=LPA PE=1 SV=1	LPA	501.31	9.1	5	5	2	1	1	3	5	1	5	2	1	2	34769	0	184090	0.31773		1.68227			5.295
P08571	Monocyte differentiation antigen CD14 OS=Homo sapiens OX=9606 GN=CD14 PE=1 SV=2	CD14	40.076	32	25	10	10	9	4	12	7	4	9	7	4	9	1459800	1004600	1024500	1.25524	0.863825	0.880937	1.02	1.453	0.702
P08582	Melanotransferrin OS=Homo sapiens OX=9606 GN=MELTF PE=1 SV=2	MELTF	80.214	3.3	2	2	2	0	2	0	0	2	0	0	2	0	0	39351	0		1
P08603	Complement factor H OS=Homo sapiens OX=9606 GN=CFH PE=1 SV=4	CFH	139.09	47.4	137	45	41	57	39	41	44	34	42	40	30	38	15701000	15388000	3762600	1.35153	1.32459	0.323882	0.245	1.02	0.24
P08670	Vimentin OS=Homo sapiens OX=9606 GN=VIM PE=1 SV=4	VIM	53.651	14.2	4	5	4	0	3	1	2	4	3	2	3	2	0	315830	0		1
P08697	Alpha-2-antiplasmin OS=Homo sapiens OX=9606 GN=SERPINF2 PE=1 SV=3	SERPINF2	54.565	24	25	8	8	12	1	12	8	2	8	8	2	8	2991200	266740	2824500	1.47533	0.131562	1.39311	10.589	11.214	0.944
P08708	40S ribosomal protein S17 OS=Homo sapiens OX=9606 GN=RPS17 PE=1 SV=2	RPS17	15.55	16.3	1	1	1	0	1	0	0	1	0	0	1	0	0	44710	0		1
P08709	Coagulation factor VII OS=Homo sapiens OX=9606 GN=F7 PE=1 SV=1	F7	51.593	4.5	1	1	1	1	0	0	1	0	0	1	0	0	6889.5	0	0	1
P08754	Guanine nucleotide-binding protein G(i) subunit alpha OS=Homo sapiens OX=9606 GN=GNAI3 PE=1 SV=3	GNAI3	40.532	7.9	1	2	1	0	1	0	0	2	1	0	1	0	0	7026	0		1
P08758	Annexin A5 OS=Homo sapiens OX=9606 GN=ANXA5 PE=1 SV=2	ANXA5	35.936	25.6	10	6	6	5	2	3	5	3	4	5	3	4	125110	132370	80467	1.11062	1.17507	0.714316	0.608	0.945	0.643
P08865	40S ribosomal protein SA OS=Homo sapiens OX=9606 GN=RPSA PE=1 SV=4	RPSA	32.854	7.8	1	1	1	0	1	0	0	1	0	0	1	0	0	18587	0		1
P09104	Gamma-enolase OS=Homo sapiens OX=9606 GN=ENO2 PE=1 SV=3	ENO2	47.268	15.7	1	4	1	1	0	0	2	4	3	1	1	1	0	0	22013			1
P09172	Dopamine beta-hydroxylase OS=Homo sapiens OX=9606 GN=DBH PE=1 SV=3	DBH	69.064	5.2	3	2	2	1	0	2	1	0	2	1	0	2	0	0	36968			1
P09211	Glutathione S-transferase P OS=Homo sapiens OX=9606 GN=GSTP1 PE=1 SV=2	GSTP1	23.356	23.3	7	3	3	3	1	3	3	1	3	3	1	3	144840	0	112560	1.12541		0.874592			0.777
P09237	Matrilysin OS=Homo sapiens OX=9606 GN=MMP7 PE=1 SV=1	MMP7	29.676	14.6	3	3	3	1	0	2	3	1	2	3	1	2	20647	0	20421	1.0055		0.994497			0.989
P09327	Villin-1 OS=Homo sapiens OX=9606 GN=VIL1 PE=1 SV=4	VIL1	92.694	6.5	3	3	3	0	0	3	2	0	3	2	0	3	27653	0	55627	0.664097		1.3359			2.012
P09382	Galectin-1 OS=Homo sapiens OX=9606 GN=LGALS1 PE=1 SV=2	LGALS1	14.716	25.2	2	2	2	0	1	1	0	1	1	0	1	1	0	0	20462			1
P09417	Dihydropteridine reductase OS=Homo sapiens OX=9606 GN=QDPR PE=1 SV=2	QDPR	25.789	17.2	3	3	3	0	0	3	2	1	3	2	1	3	18548	0	46501	0.570278		1.42972			2.507
P09429	High mobility group protein B1 OS=Homo sapiens OX=9606 GN=HMGB1 PE=1 SV=3	HMGB1	24.893	13.5	8	2	2	3	2	3	2	2	2	2	2	2	73792	312850	136620	0.423069	1.79365	0.783279	0.437	0.236	1.851
P09467	Fructose-1,6-bisphosphatase 1 OS=Homo sapiens OX=9606 GN=FBP1 PE=1 SV=5	FBP1	36.842	28.7	16	7	6	7	1	8	6	2	7	5	1	6	194810	59286	239100	1.18498	0.360623	1.45439	4.033	3.286	1.227
Q03013	Glutathione S-transferase Mu 4 OS=Homo sapiens OX=9606 GN=GSTM4 PE=1 SV=3	GSTM4	25.561	7.8	1	1	1	1	0	0	1	0	1	1	0	1	0	0	6234			1
P09525	Annexin A4 OS=Homo sapiens OX=9606 GN=ANXA4 PE=1 SV=4	ANXA4	35.882	24.5	9	6	6	4	2	3	5	3	4	5	3	4	84983	82702	60673	1.11644	1.08648	0.797077	0.734	1.028	0.714
P09543	2',3'-cyclic-nucleotide 3'-phosphodiesterase OS=Homo sapiens OX=9606 GN=CNP PE=1 SV=2	CNP	47.578	4	2	1	1	1	0	1	1	0	1	1	0	1	0	0	18196			1
P09603	Macrophage colony-stimulating factor 1 OS=Homo sapiens OX=9606 GN=CSF1 PE=1 SV=2	CSF1	60.179	7.8	3	3	3	1	2	0	1	2	0	1	2	0	0	57336	0		1
P09651	Heterogeneous nuclear ribonucleoprotein A1 OS=Homo sapiens OX=9606 GN=HNRNPA1 PE=1 SV=5	HNRNPA1	38.746	20.7	10	5	5	1	8	1	2	5	3	2	5	3	371480	844210	572260	0.623306	1.4165	0.960195	0.678	0.44	1.54
P09668	Pro-cathepsin H OS=Homo sapiens OX=9606 GN=CTSH PE=1 SV=4	CTSH	37.393	10.4	6	3	3	1	2	3	2	3	3	2	3	3	93374	118100	100860	0.896867	1.13436	0.968771	0.854	0.791	1.08
P09871	Complement C1s subcomponent OS=Homo sapiens OX=9606 GN=C1S PE=1 SV=1	C1S	76.684	4.8	3	2	2	2	0	1	2	0	2	2	0	2	37104	0	29707	1.11071		0.889285			0.801
P09874	Poly [ADP-ribose] polymerase 1 OS=Homo sapiens OX=9606 GN=PARP1 PE=1 SV=4	PARP1	113.08	1.3	1	1	1	0	1	0	0	1	0	0	1	0	0	22687	0		1
P09936	Ubiquitin carboxyl-terminal hydrolase isozyme L1 OS=Homo sapiens OX=9606 GN=UCHL1 PE=1 SV=2	UCHL1	24.824	15.7	4	2	2	0	3	1	1	2	2	1	2	2	0	50486	30185		1.25165	0.748348	0.598
P09960	Leukotriene A-4 hydrolase OS=Homo sapiens OX=9606 GN=LTA4H PE=1 SV=2	LTA4H	69.284	22.6	15	9	9	5	0	10	5	0	8	5	0	8	127810	0	113460	1.05948		0.940523			0.888
P09972	Fructose-bisphosphate aldolase C OS=Homo sapiens OX=9606 GN=ALDOC PE=1 SV=2	ALDOC	39.455	6.3	3	1	1	2	0	1	1	1	1	1	1	1	0	0	177330			1
P0C0L4	Complement C4-A OS=Homo sapiens OX=9606 GN=C4A PE=1 SV=2	C4A	192.78	53.4	11	83	3	4	0	7	82	31	82	3	0	3	1670800	0	2119600	0.881596		1.1184			1.269
P0C0L5	Complement C4-B OS=Homo sapiens OX=9606 GN=C4B PE=1 SV=2	C4B	192.75	53.4	306	83	4	147	23	136	82	32	82	4	1	4	114780000	8387200	88047000	1.63029	0.119128	1.25058	10.498	13.685	0.767
P62987	Ubiquitin-60S ribosomal protein L40 OS=Homo sapiens OX=9606 GN=UBA52 PE=1 SV=2	UBA52	14.728	36.7	7	4	4	1	4	2	1	4	3	1	4	3	0	5931900	1032200		1.70356	0.296435	0.174
P0DJD8	Pepsin A-3 OS=Homo sapiens OX=9606 GN=PGA3 PE=1 SV=1	PGA3	41.976	3.9	3	2	2	1	1	1	1	2	2	1	2	2	0	0	254600			1
P0DJI8	Serum amyloid A-1 protein OS=Homo sapiens OX=9606 GN=SAA1 PE=1 SV=1	SAA1	13.532	16.4	3	1	1	2	0	1	1	0	1	1	0	1	94816	0	33605	1.47664		0.523357			0.354
P0DMV9	Heat shock 70 kDa protein 1B OS=Homo sapiens OX=9606 GN=HSPA1B PE=1 SV=1	HSPA1B	70.051	19.5	11	7	5	2	5	4	2	4	5	1	3	4	156450	267140	152780	0.814321	1.39046	0.795218	0.572	0.586	0.977
P0DOX2	Immunoglobulin alpha-2 heavy chain OS=Homo sapiens OX=9606 PE=1 SV=2	--	48.934	47	22	15	8	11	2	9	13	4	15	7	1	8	3092400	1456500	2560400	1.30494	0.614617	1.08044	1.758	2.123	0.828
P0DOX3	Immunoglobulin delta heavy chain OS=Homo sapiens OX=9606 PE=1 SV=1	--	56.224	21.3	15	7	7	8	1	6	7	2	7	7	2	7	472130	119640	147070	1.91705	0.485789	0.597166	1.229	3.946	0.312
P0DOX5	Immunoglobulin gamma-1 heavy chain OS=Homo sapiens OX=9606 PE=1 SV=2	--	49.328	50.1	169	21	11	68	21	80	18	12	20	10	6	11	107190000	18147000	81847000	1.5521	0.262766	1.18514	4.51	5.907	0.764
P0DOX6	Immunoglobulin mu heavy chain OS=Homo sapiens OX=9606 PE=1 SV=2	--	63.485	22.2	1	10	0	0	0	1	9	5	9	0	0	0	0	0	102860			1
P0DOX7	Immunoglobulin kappa light chain OS=Homo sapiens OX=9606 PE=1 SV=1	--	23.379	58.9	168	10	2	68	21	79	9	6	10	2	1	2	50183000	27948000	49006000	1.18415	0.659478	1.15637	1.753	1.796	0.977
P0DOY2	Immunoglobulin lambda constant 2 OS=Homo sapiens OX=9606 GN=IGLC2 PE=1 SV=1	IGLC2	11.293	91.5	61	8	0	28	7	26	7	4	8	0	0	0	41271000	23863000	41959000	1.15613	0.668475	1.1754	1.758	1.729	1.017
P0DP02	Immunoglobulin heavy variable 3-30-3 OS=Homo sapiens OX=9606 GN=IGHV3-30-3 PE=3 SV=1	IGHV3-30-3	12.989	25.6	1	2	0	0	0	1	1	1	2	0	0	0	0	0	9259.3			1
P0DP25	Calmodulin-3 OS=Homo sapiens OX=9606 GN=CALM3 PE=1 SV=1	CALM3	16.837	23.5	5	2	2	1	3	1	2	2	2	2	2	2	91669	519330	68130	0.404941	2.2941	0.300959	0.131	0.177	0.743
P0DP57	Secreted Ly-6/uPAR domain-containing protein 2 OS=Homo sapiens OX=9606 GN=SLURP2 PE=1 SV=1	SLURP2	10.16	24.7	5	2	2	1	2	2	1	2	1	1	2	1	0	1948000	0		1
P10153	Non-secretory ribonuclease OS=Homo sapiens OX=9606 GN=RNASE2 PE=1 SV=2	RNASE2	18.354	21.7	19	4	4	4	8	7	2	3	3	2	3	3	776910	3226000	2412200	0.363319	1.50863	1.12806	0.748	0.241	3.105
P10253	Lysosomal alpha-glucosidase OS=Homo sapiens OX=9606 GN=GAA PE=1 SV=4	GAA	105.32	28.3	38	18	18	13	12	13	14	12	14	14	12	14	1774000	1095800	871870	1.42236	0.878592	0.699049	0.796	1.619	0.491
P10321	HLA class I histocompatibility antigen, C alpha chain OS=Homo sapiens OX=9606 GN=HLA-C PE=1 SV=3	HLA-C	40.648	21.9	11	6	3	3	4	4	5	6	6	3	3	3	154700	184200	293330	0.734068	0.874049	1.39188	1.592	0.84	1.896
P10451	Osteopontin OS=Homo sapiens OX=9606 GN=SPP1 PE=1 SV=1	SPP1	35.422	42.7	47	10	10	11	25	11	10	10	8	10	10	8	2290100	29938000	3098300	0.194481	2.54241	0.263115	0.103	0.076	1.353
P10599	Thioredoxin OS=Homo sapiens OX=9606 GN=TXN PE=1 SV=3	TXN	11.737	35.2	5	3	3	2	3	0	2	2	2	2	2	2	145700	0	122000	1.08853		0.911468			0.837
P10606	Cytochrome c oxidase subunit 5B, mitochondrial OS=Homo sapiens OX=9606 GN=COX5B PE=1 SV=2	COX5B	13.696	15.5	1	1	1	0	1	0	0	1	0	0	1	0	0	13883	0		1
P10619	Lysosomal protective protein OS=Homo sapiens OX=9606 GN=CTSA PE=1 SV=2	CTSA	54.465	14.4	16	6	6	6	3	7	5	5	6	5	5	6	622560	227050	377360	1.52219	0.555148	0.922663	1.662	2.742	0.606
P10643	Complement component C7 OS=Homo sapiens OX=9606 GN=C7 PE=1 SV=2	C7	93.517	38.2	48	21	21	24	5	19	20	7	19	20	7	19	5192200	2210700	1811300	1.6905	0.719769	0.589731	0.819	2.349	0.349
P10768	S-formylglutathione hydrolase OS=Homo sapiens OX=9606 GN=ESD PE=1 SV=2	ESD	31.462	11.3	2	2	2	1	0	1	2	0	2	2	0	2	555790	0	375410	1.19371		0.806293			0.675
P10809	60 kDa heat shock protein, mitochondrial OS=Homo sapiens OX=9606 GN=HSPD1 PE=1 SV=2	HSPD1	61.054	29.5	13	8	8	0	11	2	1	8	3	1	8	3	0	1275200	51465		1.92241	0.077586	0.04
P10909	Clusterin OS=Homo sapiens OX=9606 GN=CLU PE=1 SV=1	CLU	52.494	26.7	29	10	10	12	8	9	9	9	8	9	9	8	8203800	3164300	5686200	1.44312	0.556628	1.00025	1.797	2.593	0.693
P11021	Endoplasmic reticulum chaperone BiP OS=Homo sapiens OX=9606 GN=HSPA5 PE=1 SV=2	HSPA5	72.332	11.5	6	5	4	0	5	1	2	5	2	1	4	1	0	205530	0		1
P11117	Lysosomal acid phosphatase OS=Homo sapiens OX=9606 GN=ACP2 PE=1 SV=3	ACP2	48.344	16.5	8	5	5	3	2	3	4	2	5	4	2	5	98716	197650	87515	0.771458	1.54462	0.683923	0.443	0.499	0.887
P11142	Heat shock cognate 71 kDa protein OS=Homo sapiens OX=9606 GN=HSPA8 PE=1 SV=1	HSPA8	70.897	24	24	10	9	6	11	7	8	9	9	7	8	8	332690	592720	311840	0.806684	1.43719	0.756129	0.526	0.561	0.937
P11177	Pyruvate dehydrogenase E1 component subunit beta, mitochondrial OS=Homo sapiens OX=9606 GN=PDHB PE=1 SV=3	PDHB	39.233	4.5	1	1	1	0	1	0	0	1	0	0	1	0	0	16081	0		1
P11586	C-1-tetrahydrofolate synthase, cytoplasmic OS=Homo sapiens OX=9606 GN=MTHFD1 PE=1 SV=3	MTHFD1	101.56	1.7	1	1	1	0	0	1	1	0	1	1	0	1	0	0	11716			1
P11597	Cholesteryl ester transfer protein OS=Homo sapiens OX=9606 GN=CETP PE=1 SV=2	CETP	54.756	27.8	18	10	10	4	2	12	6	1	10	6	1	10	101570	111650	280180	0.617572	0.678861	1.70357	2.509	0.91	2.758
P11684	Uteroglobin OS=Homo sapiens OX=9606 GN=SCGB1A1 PE=1 SV=1	SCGB1A1	9.9937	12.1	5	2	2	2	1	2	2	2	2	2	2	2	437580	114680	148060	1.87449	0.491261	0.634253	1.291	3.816	0.338
P11766	Alcohol dehydrogenase class-3 OS=Homo sapiens OX=9606 GN=ADH5 PE=1 SV=4	ADH5	39.724	20.6	5	4	4	2	0	3	3	0	4	3	0	4	67237	0	109570	0.760569		1.23943			1.63
P12074	Cytochrome c oxidase subunit 6A1, mitochondrial OS=Homo sapiens OX=9606 GN=COX6A1 PE=1 SV=4	COX6A1	12.155	26.6	1	1	1	1	0	0	1	0	1	1	0	1	0	0	32965			1
P12109	Collagen alpha-1(VI) chain OS=Homo sapiens OX=9606 GN=COL6A1 PE=1 SV=3	COL6A1	108.53	19.7	40	15	15	10	16	14	13	12	12	13	12	12	504290	1999700	425080	0.516502	2.04812	0.435374	0.213	0.252	0.843
P12111	Collagen alpha-3(VI) chain OS=Homo sapiens OX=9606 GN=COL6A3 PE=1 SV=5	COL6A3	343.67	1.6	6	4	4	2	2	2	3	3	3	3	3	3	158070	255020	70173	0.981267	1.58311	0.43562	0.275	0.62	0.444
P12236	ADP/ATP translocase 3 OS=Homo sapiens OX=9606 GN=SLC25A6 PE=1 SV=4	SLC25A6	32.866	16.4	2	3	2	0	2	0	1	3	0	0	2	0	0	102240	0		1
P12273	Prolactin-inducible protein OS=Homo sapiens OX=9606 GN=PIP PE=1 SV=1	PIP	16.572	10.3	1	1	1	0	1	0	0	1	0	0	1	0	0	42811	0		1
P12277	Creatine kinase B-type OS=Homo sapiens OX=9606 GN=CKB PE=1 SV=1	CKB	42.644	24.4	8	5	4	1	3	4	4	4	4	3	3	4	49260	474150	104800	0.23524	2.26429	0.50047	0.221	0.104	2.127
P12429	Annexin A3 OS=Homo sapiens OX=9606 GN=ANXA3 PE=1 SV=3	ANXA3	36.375	12.4	3	3	3	0	0	3	2	0	3	2	0	3	15896	0	57342	0.434092		1.56591			3.607
P12724	Eosinophil cationic protein OS=Homo sapiens OX=9606 GN=RNASE3 PE=1 SV=2	RNASE3	18.385	26.9	8	3	3	4	1	3	3	1	3	3	1	3	253240	0	169220	1.19888		0.801117			0.668
P12814	Alpha-actinin-1 OS=Homo sapiens OX=9606 GN=ACTN1 PE=1 SV=2	ACTN1	103.06	12.6	1	9	1	0	1	0	6	5	8	0	1	0	0	69913	0		1
P12821	Angiotensin-converting enzyme OS=Homo sapiens OX=9606 GN=ACE PE=1 SV=1	ACE	149.71	4.5	3	3	3	0	0	3	2	0	3	2	0	3	21318	0	32527	0.791828		1.20817			1.526
P12830	Cadherin-1 OS=Homo sapiens OX=9606 GN=CDH1 PE=1 SV=3	CDH1	97.455	5.9	5	3	3	2	2	1	2	2	1	2	2	1	122200	0	0	1
P12955	Xaa-Pro dipeptidase OS=Homo sapiens OX=9606 GN=PEPD PE=1 SV=3	PEPD	54.548	22.1	11	7	7	3	0	8	6	0	7	6	0	7	375540	0	370910	1.0062		0.993797			0.988
P51864	Putative teratocarcinoma-derived growth factor 3 OS=Homo sapiens OX=9606 GN=TDGF1P3 PE=5 SV=1	TDGF1P3	21.18	8	1	1	1	0	1	0	0	1	1	0	1	1	0	0	6988.7			1
P13489	Ribonuclease inhibitor OS=Homo sapiens OX=9606 GN=RNH1 PE=1 SV=2	RNH1	49.973	27.5	9	6	6	6	0	3	6	0	6	6	0	6	115010	0	57987	1.32962		0.670382			0.504
P13639	Elongation factor 2 OS=Homo sapiens OX=9606 GN=EEF2 PE=1 SV=4	EEF2	95.337	8.4	5	5	5	0	4	1	1	5	1	1	5	1	0	320680	0		1
P13640	Metallothionein-1G OS=Homo sapiens OX=9606 GN=MT1G PE=1 SV=2	MT1G	6.1414	53.2	4	2	1	0	3	1	0	2	1	0	1	1	0	161070	0		1
P13671	Complement component C6 OS=Homo sapiens OX=9606 GN=C6 PE=1 SV=3	C6	104.79	25.3	34	15	15	15	3	16	14	5	14	14	5	14	1446400	515260	874420	1.53	0.545041	0.92496	1.697	2.807	0.605
P13686	Tartrate-resistant acid phosphatase type 5 OS=Homo sapiens OX=9606 GN=ACP5 PE=1 SV=3	ACP5	36.598	3.7	1	1	1	0	0	1	1	0	1	1	0	1	0	0	12469			1
P13716	Delta-aminolevulinic acid dehydratase OS=Homo sapiens OX=9606 GN=ALAD PE=1 SV=1	ALAD	36.294	10.3	3	2	2	2	0	1	2	0	2	2	0	2	40348	0	12581	1.52461		0.475392			0.312
P13727	Bone marrow proteoglycan OS=Homo sapiens OX=9606 GN=PRG2 PE=1 SV=2	PRG2	25.205	10.8	4	2	2	1	1	2	2	1	2	2	1	2	16412	0	16898	0.98541		1.01459			1.03
P13796	Plastin-2 OS=Homo sapiens OX=9606 GN=LCP1 PE=1 SV=6	LCP1	70.288	6.1	3	3	3	0	0	3	2	0	3	2	0	3	25541	0	57028	0.618658		1.38134			2.233
P13987	CD59 glycoprotein OS=Homo sapiens OX=9606 GN=CD59 PE=1 SV=1	CD59	14.177	25.8	15	5	5	3	8	4	4	5	4	4	5	4	163370	8253700	272490	0.056402	2.84952	0.094075	0.033	0.02	1.668
P14174	Macrophage migration inhibitory factor OS=Homo sapiens OX=9606 GN=MIF PE=1 SV=4	MIF	12.476	26.1	2	2	2	0	2	0	0	2	2	0	2	2	0	62279	12970		1.65528	0.344722	0.208
P14384	Carboxypeptidase M OS=Homo sapiens OX=9606 GN=CPM PE=1 SV=2	CPM	50.513	4.3	1	1	1	0	0	1	1	0	1	1	0	1	0	0	2414			1
P14543	Nidogen-1 OS=Homo sapiens OX=9606 GN=NID1 PE=1 SV=3	NID1	136.38	4.8	6	3	3	2	1	3	3	1	3	3	1	3	159150	0	91167	1.27159		0.728412			0.573
P14550	Aldo-keto reductase family 1 member A1 OS=Homo sapiens OX=9606 GN=AKR1A1 PE=1 SV=3	AKR1A1	36.573	37.8	14	9	9	5	3	6	6	4	6	6	4	6	173200	116100	226560	1.00725	0.675183	1.31757	1.951	1.492	1.308
P14555	Phospholipase A2, membrane associated OS=Homo sapiens OX=9606 GN=PLA2G2A PE=1 SV=2	PLA2G2A	16.083	23.6	5	3	3	1	3	1	1	3	2	1	3	2	0	144710	75133		1.31648	0.683515	0.519
P14618	Pyruvate kinase PKM OS=Homo sapiens OX=9606 GN=PKM PE=1 SV=4	PKM	57.936	55.7	35	23	22	8	14	13	12	17	15	12	17	15	553560	2184800	462910	0.518757	2.04744	0.433806	0.212	0.253	0.836
P14625	Endoplasmin OS=Homo sapiens OX=9606 GN=HSP90B1 PE=1 SV=1	HSP90B1	92.468	2.4	2	1	1	1	1	0	1	1	1	1	1	1	0	0	40451			1
P14854	Cytochrome c oxidase subunit 6B1 OS=Homo sapiens OX=9606 GN=COX6B1 PE=1 SV=2	COX6B1	10.192	33.7	3	2	2	1	0	2	2	0	2	2	0	2	28763	0	84146	0.50949		1.49051			2.925
P14923	Junction plakoglobin OS=Homo sapiens OX=9606 GN=JUP PE=1 SV=3	JUP	81.744	7.1	6	4	4	0	6	0	0	4	1	0	4	1	0	192950	0		1
P15121	Aldo-keto reductase family 1 member B1 OS=Homo sapiens OX=9606 GN=AKR1B1 PE=1 SV=3	AKR1B1	35.853	18.4	5	3	3	1	3	1	1	3	1	1	3	1	0	152940	0		1
P15144	Aminopeptidase N OS=Homo sapiens OX=9606 GN=ANPEP PE=1 SV=4	ANPEP	109.54	35.3	55	28	28	22	12	21	23	12	24	23	12	24	1809500	1525100	1457300	1.13285	0.954799	0.912352	0.956	1.186	0.805
P15169	Carboxypeptidase N catalytic chain OS=Homo sapiens OX=9606 GN=CPN1 PE=1 SV=1	CPN1	52.286	23.6	20	6	6	7	0	13	6	0	6	6	0	6	441640	0	1621400	0.428145		1.57186			3.671
P15289	Arylsulfatase A OS=Homo sapiens OX=9606 GN=ARSA PE=1 SV=3	ARSA	53.588	16.6	6	5	5	2	2	2	2	3	3	2	3	3	71875	0	47375	1.20545		0.794549			0.659
P15309	Prostatic acid phosphatase OS=Homo sapiens OX=9606 GN=ACP3 PE=1 SV=3	ACP3	44.566	42.7	32	12	12	14	4	14	10	7	10	10	7	10	2902200	3641700	1753300	1.04934	1.31672	0.633937	0.481	0.797	0.604
P15311	Ezrin OS=Homo sapiens OX=9606 GN=EZR PE=1 SV=4	EZR	69.412	22	20	12	9	4	5	11	8	10	12	6	7	9	202850	388170	305750	0.678602	1.29856	1.02284	0.788	0.523	1.507
P15328	Folate receptor alpha OS=Homo sapiens OX=9606 GN=FOLR1 PE=1 SV=3	FOLR1	29.819	42.8	20	10	10	3	11	6	5	8	8	5	8	8	90050	4617500	245380	0.054543	2.79683	0.148627	0.053	0.02	2.725
P15586	N-acetylglucosamine-6-sulfatase OS=Homo sapiens OX=9606 GN=GNS PE=1 SV=3	GNS	62.081	24.8	18	10	10	10	3	5	10	4	8	10	4	8	423030	226790	288480	1.35254	0.725109	0.922349	1.272	1.865	0.682
P15814	Immunoglobulin lambda-like polypeptide 1 OS=Homo sapiens OX=9606 GN=IGLL1 PE=1 SV=1	IGLL1	22.963	16	2	2	2	1	0	1	2	0	2	2	0	2	155090	0	118980	1.13176		0.868245			0.767
P15880	40S ribosomal protein S2 OS=Homo sapiens OX=9606 GN=RPS2 PE=1 SV=2	RPS2	31.324	15.7	5	3	3	0	5	0	1	3	1	1	3	1	0	264620	0		1
P15924	Desmoplakin OS=Homo sapiens OX=9606 GN=DSP PE=1 SV=3	DSP	331.77	6.5	15	15	15	0	12	3	2	12	5	2	12	5	83705	397190	120560	0.417513	1.98115	0.601342	0.304	0.211	1.44
P15941	Mucin-1 OS=Homo sapiens OX=9606 GN=MUC1 PE=1 SV=3	MUC1	122.1	5.3	6	5	5	3	3	0	3	3	4	3	3	4	84765	0	24479	1.55185		0.448153			0.289
P16035	Metalloproteinase inhibitor 2 OS=Homo sapiens OX=9606 GN=TIMP2 PE=1 SV=2	TIMP2	24.399	15.9	4	3	3	1	2	1	1	2	3	1	2	3	0	158180	44539		1.56058	0.439416	0.282
P16070	CD44 antigen OS=Homo sapiens OX=9606 GN=CD44 PE=1 SV=3	CD44	81.537	4.2	5	3	3	1	3	1	2	3	3	2	3	3	98068	610570	54378	0.38558	2.40062	0.213802	0.089	0.161	0.554
P16083	Ribosyldihydronicotinamide dehydrogenase [quinone] OS=Homo sapiens OX=9606 GN=NQO2 PE=1 SV=5	NQO2	25.918	15.2	4	2	2	2	0	2	2	0	2	2	0	2	35118	0	37438	0.968025		1.03198			1.066
P16152	Carbonyl reductase [NADPH] 1 OS=Homo sapiens OX=9606 GN=CBR1 PE=1 SV=3	CBR1	30.375	26.4	14	5	5	6	2	6	5	2	5	5	2	5	114680	160610	126530	0.856204	1.19912	0.944677	0.788	0.714	1.103
P16278	Beta-galactosidase OS=Homo sapiens OX=9606 GN=GLB1 PE=1 SV=2	GLB1	76.074	18.3	19	9	9	10	1	8	8	2	9	8	2	9	408930	111790	732540	0.978879	0.267598	1.75352	6.553	3.658	1.791
P16401	Histone H1.5 OS=Homo sapiens OX=9606 GN=H1-5 PE=1 SV=3	H1-5	22.58	11.9	3	2	2	0	2	1	2	2	1	2	2	1	8690.4	395060	0	0.043048	1.95695			0.022
P16403	Histone H1.2 OS=Homo sapiens OX=9606 GN=H1-2 PE=1 SV=2	H1-2	21.364	22.5	4	4	3	1	1	2	2	3	2	2	3	2	300170	317640	664790	0.702097	0.74296	1.55494	2.093	0.945	2.215
P16444	Dipeptidase 1 OS=Homo sapiens OX=9606 GN=DPEP1 PE=1 SV=3	DPEP1	45.673	29.7	8	7	7	2	3	3	4	3	5	4	3	5	63963	378180	23536	0.412063	2.43631	0.151624	0.062	0.169	0.368
P16615	Sarcoplasmic/endoplasmic reticulum calcium ATPase 2 OS=Homo sapiens OX=9606 GN=ATP2A2 PE=1 SV=1	ATP2A2	114.76	1.5	1	1	1	0	1	0	0	1	0	0	1	0	0	44234	0		1
P16870	Carboxypeptidase E OS=Homo sapiens OX=9606 GN=CPE PE=1 SV=1	CPE	53.15	9.9	6	4	4	5	0	1	4	1	2	4	1	2	99340	0	23737	1.61427		0.385726			0.239
P16930	Fumarylacetoacetase OS=Homo sapiens OX=9606 GN=FAH PE=1 SV=2	FAH	46.374	8.4	5	3	3	2	0	3	3	1	3	3	1	3	42536	0	27492	1.21483		0.785172			0.646
P17050	Alpha-N-acetylgalactosaminidase OS=Homo sapiens OX=9606 GN=NAGA PE=1 SV=2	NAGA	46.564	12.4	5	4	4	2	0	3	4	3	3	4	3	3	183480	231010	136660	0.998712	1.25743	0.743863	0.592	0.794	0.745
P48741	Putative heat shock 70 kDa protein 7 OS=Homo sapiens OX=9606 GN=HSPA7 PE=5 SV=2	HSPA7	40.244	5.7	2	2	1	1	0	1	2	1	2	1	1	1	0	0	37590			1
P17096	High mobility group protein HMG-I/HMG-Y OS=Homo sapiens OX=9606 GN=HMGA1 PE=1 SV=3	HMGA1	11.676	41.1	3	3	3	0	3	0	2	3	2	2	3	2	28357	309560	35317	0.227929	2.4882	0.283873	0.114	0.092	1.245
P17174	Aspartate aminotransferase, cytoplasmic OS=Homo sapiens OX=9606 GN=GOT1 PE=1 SV=3	GOT1	46.247	22.3	10	5	5	5	0	5	5	0	5	5	0	5	436830	0	210230	1.3502		0.649801			0.481
P17661	Desmin OS=Homo sapiens OX=9606 GN=DES PE=1 SV=3	DES	53.535	3.2	1	1	1	0	1	0	0	1	0	0	1	0	0	15621	0		1
P17858	ATP-dependent 6-phosphofructokinase, liver type OS=Homo sapiens OX=9606 GN=PFKL PE=1 SV=6	PFKL	85.018	4.7	3	2	2	1	1	1	1	1	1	1	1	1	0	13037	0		1
P17936	Insulin-like growth factor-binding protein 3 OS=Homo sapiens OX=9606 GN=IGFBP3 PE=1 SV=2	IGFBP3	31.674	45	16	13	13	4	8	4	5	9	8	5	9	8	249190	1510000	209660	0.379699	2.30084	0.319466	0.139	0.165	0.841
P17980	26S proteasome regulatory subunit 6A OS=Homo sapiens OX=9606 GN=PSMC3 PE=1 SV=3	PSMC3	49.203	4.6	1	1	1	0	1	0	0	1	0	0	1	0	0	22259	0		1
P17987	T-complex protein 1 subunit alpha OS=Homo sapiens OX=9606 GN=TCP1 PE=1 SV=1	TCP1	60.343	10.6	3	3	3	0	2	1	1	3	1	1	3	1	0	133720	0		1
P18065	Insulin-like growth factor-binding protein 2 OS=Homo sapiens OX=9606 GN=IGFBP2 PE=1 SV=2	IGFBP2	34.814	51.4	39	13	13	12	11	16	12	11	13	12	11	13	3715900	6893000	5650700	0.685607	1.2718	1.04259	0.82	0.539	1.521
P18206	Vinculin OS=Homo sapiens OX=9606 GN=VCL PE=1 SV=4	VCL	123.8	16.2	13	12	12	2	1	10	8	3	10	8	3	10	84429	48503	251890	0.658193	0.37812	1.96369	5.193	1.741	2.983
P18428	Lipopolysaccharide-binding protein OS=Homo sapiens OX=9606 GN=LBP PE=1 SV=3	LBP	53.383	29.5	27	11	11	12	0	15	10	0	9	10	0	9	2675900	0	2205600	1.09634		0.903657			0.824
P18621	60S ribosomal protein L17 OS=Homo sapiens OX=9606 GN=RPL17 PE=1 SV=3	RPL17	21.397	8.7	1	1	1	0	1	0	0	1	1	0	1	1	0	0	4341.6			1
P18669	Phosphoglycerate mutase 1 OS=Homo sapiens OX=9606 GN=PGAM1 PE=1 SV=2	PGAM1	28.804	40.6	11	6	6	4	3	4	5	4	5	5	4	5	132120	68510	140880	1.16061	0.601827	1.23756	2.056	1.928	1.066
P18827	Syndecan-1 OS=Homo sapiens OX=9606 GN=SDC1 PE=1 SV=3	SDC1	32.461	5.5	3	1	1	1	1	1	1	1	1	1	1	1	0	0	49746			1
P19021	Peptidyl-glycine alpha-amidating monooxygenase OS=Homo sapiens OX=9606 GN=PAM PE=1 SV=2	PAM	108.33	1.5	2	1	1	1	0	1	1	0	1	1	0	1	0	0	12988			1
P19320	Vascular cell adhesion protein 1 OS=Homo sapiens OX=9606 GN=VCAM1 PE=1 SV=1	VCAM1	81.275	5.1	4	3	3	1	1	2	2	1	2	2	1	2	17699	0	18166	0.986979		1.01302			1.026
P19338	Nucleolin OS=Homo sapiens OX=9606 GN=NCL PE=1 SV=3	NCL	76.613	5.1	2	2	2	0	2	0	0	2	0	0	2	0	0	210290	0		1
P19440	Glutathione hydrolase 1 proenzyme OS=Homo sapiens OX=9606 GN=GGT1 PE=1 SV=2	GGT1	61.409	9	6	4	4	2	2	2	3	2	3	3	2	3	104030	0	147040	0.828693		1.17131			1.413
P19652	Alpha-1-acid glycoprotein 2 OS=Homo sapiens OX=9606 GN=ORM2 PE=1 SV=2	ORM2	23.602	54.2	25	11	7	9	5	11	10	7	11	6	4	7	2334900	2066900	2250700	1.05294	0.932086	1.01497	1.089	1.13	0.964
P19801	Amiloride-sensitive amine oxidase [copper-containing] OS=Homo sapiens OX=9606 GN=AOC1 PE=1 SV=4	AOC1	85.377	8.8	8	4	4	3	2	3	4	2	3	4	2	3	53333	80717	107670	0.661919	1.00178	1.3363	1.334	0.661	2.019
P19823	Inter-alpha-trypsin inhibitor heavy chain H2 OS=Homo sapiens OX=9606 GN=ITIH2 PE=1 SV=2	ITIH2	106.46	36.5	88	26	26	38	4	46	26	13	26	26	13	26	16561000	1876500	24424000	1.15915	0.131342	1.70951	13.016	8.825	1.475
P19827	Inter-alpha-trypsin inhibitor heavy chain H1 OS=Homo sapiens OX=9606 GN=ITIH1 PE=1 SV=3	ITIH1	101.39	37.1	102	21	21	47	2	53	21	7	21	21	7	21	21672000	744320	23408000	1.41881	0.048729	1.53246	31.449	29.116	1.08
P19835	Bile salt-activated lipase OS=Homo sapiens OX=9606 GN=CEL PE=1 SV=3	CEL	79.321	6.1	5	3	3	1	1	3	3	2	3	3	2	3	53181	56259	80728	0.838958	0.887515	1.27353	1.435	0.945	1.518
P19957	Elafin OS=Homo sapiens OX=9606 GN=PI3 PE=1 SV=3	PI3	12.269	13.7	4	1	1	2	1	1	1	1	1	1	1	1	0	0	68841			1
P19961	Alpha-amylase 2B OS=Homo sapiens OX=9606 GN=AMY2B PE=1 SV=1	AMY2B	57.709	38.4	3	13	1	1	0	2	11	8	12	1	0	1	16699	0	80617	0.343191		1.65681			4.828
P19971	Thymidine phosphorylase OS=Homo sapiens OX=9606 GN=TYMP PE=1 SV=2	TYMP	49.955	3.1	1	1	1	0	0	1	0	0	1	0	0	1	0	0	2304.7			1
P20138	Myeloid cell surface antigen CD33 OS=Homo sapiens OX=9606 GN=CD33 PE=1 SV=2	CD33	39.825	3.3	1	1	1	0	1	0	0	1	0	0	1	0	0	17138	0		1
P20160	Azurocidin OS=Homo sapiens OX=9606 GN=AZU1 PE=1 SV=3	AZU1	26.885	4.4	1	1	1	0	0	1	0	0	1	0	0	1	0	0	31104			1
Q9NRW1	Ras-related protein Rab-6B OS=Homo sapiens OX=9606 GN=RAB6B PE=1 SV=1	RAB6B	23.461	5.3	1	1	1	0	0	1	0	0	1	0	0	1	0	0	27165			1
P20618	Proteasome subunit beta type-1 OS=Homo sapiens OX=9606 GN=PSMB1 PE=1 SV=2	PSMB1	26.489	20.3	4	3	3	2	0	2	3	0	3	3	0	3	63154	0	66374	0.975141		1.02486			1.051
P20711	Aromatic-L-amino-acid decarboxylase OS=Homo sapiens OX=9606 GN=DDC PE=1 SV=2	DDC	53.926	19	12	6	6	4	2	6	4	2	5	4	2	5	70991	54259	120730	0.865814	0.661749	1.47244	2.225	1.308	1.701
P20742	Pregnancy zone protein OS=Homo sapiens OX=9606 GN=PZP PE=1 SV=4	PZP	163.86	8	5	8	2	2	0	3	7	1	8	2	0	2	48155	0	89731	0.698476		1.30152			1.863
P20774	Mimecan OS=Homo sapiens OX=9606 GN=OGN PE=1 SV=1	OGN	33.922	9.4	2	2	2	2	0	0	2	1	1	2	1	1	76056	0	0	1
P20810	Calpastatin OS=Homo sapiens OX=9606 GN=CAST PE=1 SV=4	CAST	76.572	2.5	2	1	1	0	2	0	1	1	0	1	1	0	0	266980	0		1
P20827	Ephrin-A1 OS=Homo sapiens OX=9606 GN=EFNA1 PE=1 SV=2	EFNA1	23.787	8.8	4	2	2	1	2	1	2	2	2	2	2	2	24905	294790	27431	0.215239	2.54769	0.23707	0.093	0.084	1.101
P20851	C4b-binding protein beta chain OS=Homo sapiens OX=9606 GN=C4BPB PE=1 SV=1	C4BPB	28.357	6.7	1	1	1	1	0	0	1	0	1	1	0	1	0	0	24897			1
P20933	N(4)-(beta-N-acetylglucosaminyl)-L-asparaginase OS=Homo sapiens OX=9606 GN=AGA PE=1 SV=2	AGA	37.208	9.5	3	2	2	2	0	1	2	0	1	2	0	1	61602	0	0	1
P21266	Glutathione S-transferase Mu 3 OS=Homo sapiens OX=9606 GN=GSTM3 PE=1 SV=3	GSTM3	26.559	16.9	3	3	3	0	3	0	0	3	0	0	3	0	0	97639	0		1
P21291	Cysteine and glycine-rich protein 1 OS=Homo sapiens OX=9606 GN=CSRP1 PE=1 SV=3	CSRP1	20.567	33.2	7	4	4	2	3	2	3	4	3	3	4	3	37434	97013	109190	0.46094	1.19456	1.3445	1.126	0.386	2.917
P21333	Filamin-A OS=Homo sapiens OX=9606 GN=FLNA PE=1 SV=4	FLNA	280.74	0.4	1	1	1	0	1	0	0	1	0	0	1	0	0	22110	0		1
P21399	Cytoplasmic aconitate hydratase OS=Homo sapiens OX=9606 GN=ACO1 PE=1 SV=3	ACO1	98.398	9.6	8	5	5	5	0	3	5	0	3	5	0	3	88570	0	44936	1.32683		0.673168			0.507
P21695	Glycerol-3-phosphate dehydrogenase [NAD(+)], cytoplasmic OS=Homo sapiens OX=9606 GN=GPD1 PE=1 SV=4	GPD1	37.567	31.8	15	9	9	8	0	7	9	2	7	9	2	7	240280	50575	160640	1.59656	0.33605	1.06739	3.176	4.751	0.669
P21741	Midkine OS=Homo sapiens OX=9606 GN=MDK PE=1 SV=1	MDK	15.585	7	1	1	1	0	1	0	0	1	1	0	1	1	0	0	2799.1			1
P21796	Voltage-dependent anion-selective channel protein 1 OS=Homo sapiens OX=9606 GN=VDAC1 PE=1 SV=2	VDAC1	30.772	29.7	6	5	5	0	5	1	1	5	2	1	5	2	0	652340	89935		1.75768	0.242323	0.138
P21810	Biglycan OS=Homo sapiens OX=9606 GN=BGN PE=1 SV=2	BGN	41.654	7.1	4	2	2	1	1	2	2	1	2	2	1	2	29290	0	81505	0.528724		1.47128			2.783
P22061	Protein-L-isoaspartate(D-aspartate) O-methyltransferase OS=Homo sapiens OX=9606 GN=PCMT1 PE=1 SV=4	PCMT1	24.636	6.2	2	1	1	0	1	1	1	1	1	1	1	1	0	0	8573.6			1
P22087	rRNA 2'-O-methyltransferase fibrillarin OS=Homo sapiens OX=9606 GN=FBL PE=1 SV=2	FBL	33.784	5.9	1	1	1	0	1	0	0	1	0	0	1	0	0	20829	0		1
P22105	Tenascin-X OS=Homo sapiens OX=9606 GN=TNXB PE=1 SV=5	TNXB	458.38	3.7	13	11	11	0	10	3	2	9	3	2	9	3	50477	0	42357	1.08747		0.912532			0.839
P22314	Ubiquitin-like modifier-activating enzyme 1 OS=Homo sapiens OX=9606 GN=UBA1 PE=1 SV=3	UBA1	117.85	6.1	4	4	4	1	2	1	1	3	3	1	3	3	0	0	29164			1
P22352	Glutathione peroxidase 3 OS=Homo sapiens OX=9606 GN=GPX3 PE=1 SV=2	GPX3	25.552	29.2	11	6	6	6	0	5	6	0	6	6	0	6	1293600	0	1896800	0.810933		1.18907			1.466
P22392	Nucleoside diphosphate kinase B OS=Homo sapiens OX=9606 GN=NME2 PE=1 SV=1	NME2	17.298	47.4	8	5	5	3	0	5	4	2	5	4	2	5	131020	0	108490	1.09407		0.905933			0.828
P22528	Cornifin-B OS=Homo sapiens OX=9606 GN=SPRR1B PE=1 SV=2	SPRR1B	9.8875	61.8	1	4	1	0	1	0	1	4	1	0	1	0	0	2217300	0		1
P22626	Heterogeneous nuclear ribonucleoproteins A2/B1 OS=Homo sapiens OX=9606 GN=HNRNPA2B1 PE=1 SV=2	HNRNPA2B1	37.429	11.6	6	3	3	0	4	2	2	2	3	2	2	3	0	761470	58640		1.85699	0.143005	0.077
P22692	Insulin-like growth factor-binding protein 4 OS=Homo sapiens OX=9606 GN=IGFBP4 PE=1 SV=2	IGFBP4	27.934	26.4	26	7	7	11	7	8	6	5	7	6	5	7	1216800	596170	558190	1.5395	0.754276	0.706224	0.936	2.041	0.459
P22735	Protein-glutamine gamma-glutamyltransferase K OS=Homo sapiens OX=9606 GN=TGM1 PE=1 SV=4	TGM1	89.786	1.5	1	1	1	0	1	0	0	1	0	0	1	0	0	22883	0		1
P22748	Carbonic anhydrase 4 OS=Homo sapiens OX=9606 GN=CA4 PE=1 SV=2	CA4	35.032	3.8	1	1	1	0	1	0	0	1	0	0	1	0	0	8271.4	0		1
P22792	Carboxypeptidase N subunit 2 OS=Homo sapiens OX=9606 GN=CPN2 PE=1 SV=3	CPN2	60.556	19.3	12	5	5	5	1	6	4	1	5	4	1	5	533390	0	343850	1.21606		0.783936			0.645
P22891	Vitamin K-dependent protein Z OS=Homo sapiens OX=9606 GN=PROZ PE=1 SV=2	PROZ	44.743	25.5	17	8	8	7	3	7	8	6	8	8	6	8	666220	424360	498130	1.25804	0.801329	0.940631	1.174	1.57	0.748
P23083	Immunoglobulin heavy variable 1-2 OS=Homo sapiens OX=9606 GN=IGHV1-2 PE=1 SV=2	IGHV1-2	13.085	20.5	1	2	1	0	0	1	2	1	2	1	0	1	0	0	45300			1
P23246	Splicing factor, proline- and glutamine-rich OS=Homo sapiens OX=9606 GN=SFPQ PE=1 SV=2	SFPQ	76.149	5	3	2	2	0	1	2	1	1	2	1	1	2	0	0	18296			1
P23284	Peptidyl-prolyl cis-trans isomerase B OS=Homo sapiens OX=9606 GN=PPIB PE=1 SV=2	PPIB	23.742	22.7	5	4	4	2	2	1	3	4	3	3	4	3	65410	94838	111030	0.723354	1.04879	1.22785	1.171	0.69	1.697
P23297	Protein S100-A1 OS=Homo sapiens OX=9606 GN=S100A1 PE=1 SV=2	S100A1	10.546	16	1	1	1	1	0	0	1	0	0	1	0	0	16541	0	0	1
P23327	Sarcoplasmic reticulum histidine-rich calcium-binding protein OS=Homo sapiens OX=9606 GN=HRC PE=1 SV=1	HRC	80.243	3.1	1	1	1	0	1	0	0	1	0	0	1	0	0	38849	0		1
P23470	Receptor-type tyrosine-protein phosphatase gamma OS=Homo sapiens OX=9606 GN=PTPRG PE=1 SV=4	PTPRG	162	4.6	6	4	4	2	2	2	3	2	3	3	2	3	41010	0	50025	0.900972		1.09903			1.22
P23526	Adenosylhomocysteinase OS=Homo sapiens OX=9606 GN=AHCY PE=1 SV=4	AHCY	47.716	22.7	13	7	7	5	2	6	5	5	7	5	5	7	126910	108950	150450	0.985556	0.846082	1.16836	1.381	1.165	1.185
P23528	Cofilin-1 OS=Homo sapiens OX=9606 GN=CFL1 PE=1 SV=3	CFL1	18.502	51.2	13	7	7	4	3	6	5	4	6	5	4	6	372860	353580	645250	0.815476	0.773309	1.41122	1.825	1.055	1.731
P23921	Ribonucleoside-diphosphate reductase large subunit OS=Homo sapiens OX=9606 GN=RRM1 PE=1 SV=1	RRM1	90.069	6.8	2	2	2	0	2	0	0	2	0	0	2	0	0	42359	0		1
P24158	Myeloblastin OS=Homo sapiens OX=9606 GN=PRTN3 PE=1 SV=3	PRTN3	27.807	10.2	1	1	1	1	0	0	1	0	0	1	0	0	9782.4	0	0	1
P24298	Alanine aminotransferase 1 OS=Homo sapiens OX=9606 GN=GPT PE=1 SV=3	GPT	54.636	9.5	6	4	4	2	0	4	3	0	4	3	0	4	40483	0	31896	1.11864		0.881361			0.788
P24592	Insulin-like growth factor-binding protein 6 OS=Homo sapiens OX=9606 GN=IGFBP6 PE=1 SV=1	IGFBP6	25.322	15.8	7	3	3	2	2	3	2	2	2	2	2	2	249650	0	118780	1.35521		0.64479			0.476
P24593	Insulin-like growth factor-binding protein 5 OS=Homo sapiens OX=9606 GN=IGFBP5 PE=1 SV=1	IGFBP5	30.57	35.3	18	9	9	3	12	3	5	9	5	5	9	5	140160	2237000	258290	0.159548	2.54643	0.294018	0.115	0.063	1.843
P24821	Tenascin OS=Homo sapiens OX=9606 GN=TNC PE=1 SV=3	TNC	240.85	3.9	7	6	6	0	7	0	0	6	0	0	6	0	0	147140	0		1
P24844	Myosin regulatory light polypeptide 9 OS=Homo sapiens OX=9606 GN=MYL9 PE=1 SV=4	MYL9	19.827	22.1	4	2	1	0	3	1	0	2	2	0	1	1	0	92572	27682		1.53961	0.460392	0.299
P24855	Deoxyribonuclease-1 OS=Homo sapiens OX=9606 GN=DNASE1 PE=1 SV=1	DNASE1	31.433	26.2	8	4	4	3	2	3	3	2	3	3	2	3	601560	0	409200	1.19031		0.809688			0.68
P25311	Zinc-alpha-2-glycoprotein OS=Homo sapiens OX=9606 GN=AZGP1 PE=1 SV=2	AZGP1	34.258	57.4	83	19	19	31	28	24	17	18	17	17	18	17	25052000	25220000	19539000	1.07656	1.08378	0.839653	0.775	0.993	0.78
P25325	3-mercaptopyruvate sulfurtransferase OS=Homo sapiens OX=9606 GN=MPST PE=1 SV=3	MPST	33.178	16.2	4	3	3	2	0	2	3	0	2	3	0	2	50575	0	33882	1.19765		0.802349			0.67
P25705	ATP synthase subunit alpha, mitochondrial OS=Homo sapiens OX=9606 GN=ATP5F1A PE=1 SV=1	ATP5F1A	59.75	7.6	4	3	3	0	4	0	0	3	0	0	3	0	0	225340	0		1
P25787	Proteasome subunit alpha type-2 OS=Homo sapiens OX=9606 GN=PSMA2 PE=1 SV=2	PSMA2	25.898	9	1	1	1	0	1	0	0	1	0	0	1	0	0	25893	0		1
P26038	Moesin OS=Homo sapiens OX=9606 GN=MSN PE=1 SV=3	MSN	67.819	26.7	27	14	10	9	6	12	11	7	14	8	4	10	700280	596490	1026000	0.904455	0.770403	1.32514	1.72	1.174	1.465
P26583	High mobility group protein B2 OS=Homo sapiens OX=9606 GN=HMGB2 PE=1 SV=2	HMGB2	24.033	20.6	7	3	3	3	2	2	3	2	2	3	2	2	19908	101060	55191	0.339035	1.72106	0.939907	0.546	0.197	2.772
P26599	Polypyrimidine tract-binding protein 1 OS=Homo sapiens OX=9606 GN=PTBP1 PE=1 SV=1	PTBP1	57.221	3.6	1	1	1	0	1	0	0	1	0	0	1	0	0	11418	0		1
P26641	Elongation factor 1-gamma OS=Homo sapiens OX=9606 GN=EEF1G PE=1 SV=3	EEF1G	50.118	9.2	1	1	1	0	1	0	0	1	0	0	1	0	0	25071	0		1
P26842	CD27 antigen OS=Homo sapiens OX=9606 GN=CD27 PE=1 SV=2	CD27	29.137	21.9	8	7	7	0	8	0	0	7	0	0	7	0	0	804960	0		1
P26927	Hepatocyte growth factor-like protein OS=Homo sapiens OX=9606 GN=MST1 PE=1 SV=2	MST1	80.319	42.9	27	19	19	18	0	9	19	1	17	19	1	17	1688000	0	680500	1.42538		0.574625			0.403
P26992	Ciliary neurotrophic factor receptor subunit alpha OS=Homo sapiens OX=9606 GN=CNTFR PE=1 SV=2	CNTFR	40.633	3.5	1	1	1	0	1	0	1	1	0	1	1	0	0	106750	0		1
P27105	Erythrocyte band 7 integral membrane protein OS=Homo sapiens OX=9606 GN=STOM PE=1 SV=3	STOM	31.73	21.9	4	4	4	0	2	2	1	2	4	1	2	4	0	101930	27081		1.58018	0.419825	0.266
P27169	Serum paraoxonase/arylesterase 1 OS=Homo sapiens OX=9606 GN=PON1 PE=1 SV=3	PON1	39.731	18.9	8	4	4	4	1	3	4	1	4	4	1	4	816790	0	769630	1.02973		0.970273			0.942
P27487	Dipeptidyl peptidase 4 OS=Homo sapiens OX=9606 GN=DPP4 PE=1 SV=2	DPP4	88.278	30.8	40	20	20	14	13	13	17	14	16	17	14	16	1308800	1673900	1513800	0.873212	1.1168	1.00999	0.904	0.782	1.157
P27797	Calreticulin OS=Homo sapiens OX=9606 GN=CALR PE=1 SV=1	CALR	48.141	28.5	12	7	7	6	1	5	6	2	7	6	2	7	828440	0	703390	1.08163		0.918366			0.849
P27816	Microtubule-associated protein 4 OS=Homo sapiens OX=9606 GN=MAP4 PE=1 SV=3	MAP4	121	3	2	2	2	0	2	0	0	2	0	0	2	0	0	74096	0		1
P27824	Calnexin OS=Homo sapiens OX=9606 GN=CANX PE=1 SV=2	CANX	67.567	4.6	3	2	2	0	1	2	2	1	2	2	1	2	27070	0	48291	0.718409		1.28159			1.784
P27918	Properdin OS=Homo sapiens OX=9606 GN=CFP PE=1 SV=2	CFP	51.276	17.3	7	5	5	4	0	3	5	1	4	5	1	4	101170	0	64280	1.22297		0.777032			0.635
P28070	Proteasome subunit beta type-4 OS=Homo sapiens OX=9606 GN=PSMB4 PE=1 SV=4	PSMB4	29.204	7.6	1	1	1	0	1	0	1	1	1	1	1	1	0	0	29724			1
P28074	Proteasome subunit beta type-5 OS=Homo sapiens OX=9606 GN=PSMB5 PE=1 SV=3	PSMB5	28.48	11.4	3	2	2	1	1	1	1	2	1	1	2	1	0	49562	0		1
P28331	NADH-ubiquinone oxidoreductase 75 kDa subunit, mitochondrial OS=Homo sapiens OX=9606 GN=NDUFS1 PE=1 SV=3	NDUFS1	79.467	2.6	1	1	1	0	1	0	0	1	0	0	1	0	0	5472.5	0		1
P28799	Progranulin OS=Homo sapiens OX=9606 GN=GRN PE=1 SV=2	GRN	63.544	23.9	20	12	12	3	15	2	4	11	5	4	11	5	154920	7868000	156940	0.056818	2.88562	0.057558	0.02	0.02	1.013
P28838	Cytosol aminopeptidase OS=Homo sapiens OX=9606 GN=LAP3 PE=1 SV=3	LAP3	56.166	20.6	9	8	8	8	0	1	8	1	5	8	1	5	122980	0	55105	1.38114		0.618862			0.448
P29401	Transketolase OS=Homo sapiens OX=9606 GN=TKT PE=1 SV=3	TKT	67.877	20.7	9	7	7	3	2	4	3	2	5	3	2	5	67258	0	71316	0.970716		1.02928			1.06
P29508	Serpin B3 OS=Homo sapiens OX=9606 GN=SERPINB3 PE=1 SV=2	SERPINB3	44.564	29.7	20	10	6	4	10	6	6	8	8	4	5	5	96789	1122000	181320	0.207389	2.4041	0.388513	0.162	0.086	1.873
P29622	Kallistatin OS=Homo sapiens OX=9606 GN=SERPINA4 PE=1 SV=3	SERPINA4	48.541	52.7	42	17	17	20	2	20	17	7	16	17	7	16	2836800	562680	2946100	1.34115	0.266018	1.39283	5.236	5.042	1.039
P29972	Aquaporin-1 OS=Homo sapiens OX=9606 GN=AQP1 PE=1 SV=3	AQP1	28.526	7.4	2	1	1	1	0	1	1	1	1	1	1	1	0	0	160360			1
P30039	Phenazine biosynthesis-like domain-containing protein OS=Homo sapiens OX=9606 GN=PBLD PE=1 SV=2	PBLD	31.785	25.3	9	5	5	4	0	5	5	0	5	5	0	5	88491	0	107130	0.904719		1.09528			1.211
P30041	Peroxiredoxin-6 OS=Homo sapiens OX=9606 GN=PRDX6 PE=1 SV=3	PRDX6	25.035	32.1	9	5	5	4	2	3	5	3	5	5	3	5	262500	178820	164940	1.29895	0.884868	0.816184	0.922	1.468	0.628
P30043	Flavin reductase (NADPH) OS=Homo sapiens OX=9606 GN=BLVRB PE=1 SV=3	BLVRB	22.119	48.5	13	6	6	5	2	6	6	2	6	6	2	6	194840	212750	194320	0.971109	1.06037	0.968517	0.913	0.916	0.997
P30044	Peroxiredoxin-5, mitochondrial OS=Homo sapiens OX=9606 GN=PRDX5 PE=1 SV=4	PRDX5	22.086	14.5	2	2	2	1	1	0	2	1	1	2	1	1	19642	0	0	1
P30047	GTP cyclohydrolase 1 feedback regulatory protein OS=Homo sapiens OX=9606 GN=GCHFR PE=1 SV=3	GCHFR	9.6981	21.4	1	1	1	0	0	1	1	0	1	1	0	1	0	0	3543.4			1
P30050	60S ribosomal protein L12 OS=Homo sapiens OX=9606 GN=RPL12 PE=1 SV=1	RPL12	17.818	30.3	4	3	3	2	1	1	2	1	2	2	1	2	46682	0	29861	1.21976		0.780241			0.64
P30085	UMP-CMP kinase OS=Homo sapiens OX=9606 GN=CMPK1 PE=1 SV=3	CMPK1	22.222	6.6	1	1	1	1	0	0	1	0	0	1	0	0	8934.8	0	0	1
P30086	Phosphatidylethanolamine-binding protein 1 OS=Homo sapiens OX=9606 GN=PEBP1 PE=1 SV=3	PEBP1	21.057	74.9	34	11	11	15	4	15	10	4	9	10	4	9	2781800	235700	3966100	1.195	0.101252	1.70375	16.827	11.802	1.426
P30101	Protein disulfide-isomerase A3 OS=Homo sapiens OX=9606 GN=PDIA3 PE=1 SV=4	PDIA3	56.782	9.9	3	3	3	0	3	0	0	3	1	0	3	1	0	106870	0		1
P30533	Alpha-2-macroglobulin receptor-associated protein OS=Homo sapiens OX=9606 GN=LRPAP1 PE=1 SV=1	LRPAP1	41.465	6.2	2	2	2	0	1	1	0	1	2	0	1	2	0	0	11227			1
P30740	Leukocyte elastase inhibitor OS=Homo sapiens OX=9606 GN=SERPINB1 PE=1 SV=1	SERPINB1	42.741	11.1	3	3	3	1	0	2	2	0	3	2	0	3	21832	0	29279	0.854298		1.1457			1.341
P31040	Succinate dehydrogenase [ubiquinone] flavoprotein subunit, mitochondrial OS=Homo sapiens OX=9606 GN=SDHA PE=1 SV=2	SDHA	72.691	4.4	1	1	1	0	1	0	0	1	0	0	1	0	0	8963.3	0		1
P50395	Rab GDP dissociation inhibitor beta OS=Homo sapiens OX=9606 GN=GDI2 PE=1 SV=2	GDI2	50.663	4.3	2	1	1	1	0	1	1	0	1	1	0	1	0	0	18448			1
P31151	Protein S100-A7 OS=Homo sapiens OX=9606 GN=S100A7 PE=1 SV=4	S100A7	11.471	25.7	5	3	3	1	0	4	1	1	3	1	1	3	0	0	128150			1
Q00266	S-adenosylmethionine synthase isoform type-1 OS=Homo sapiens OX=9606 GN=MAT1A PE=1 SV=2	MAT1A	43.647	5.1	1	1	1	0	1	0	0	1	0	0	1	0	0	7016.9	0		1
P31930	Cytochrome b-c1 complex subunit 1, mitochondrial OS=Homo sapiens OX=9606 GN=UQCRC1 PE=1 SV=3	UQCRC1	52.645	4.2	1	1	1	0	1	0	0	1	0	0	1	0	0	55076	0		1
P31943	Heterogeneous nuclear ribonucleoprotein H OS=Homo sapiens OX=9606 GN=HNRNPH1 PE=1 SV=4	HNRNPH1	49.229	8.2	2	2	2	0	2	0	2	2	1	2	2	1	7509.7	50059	0	0.260895	1.7391			0.15
P31944	Caspase-14 OS=Homo sapiens OX=9606 GN=CASP14 PE=1 SV=2	CASP14	27.679	22.7	5	4	4	0	2	3	0	2	3	0	2	3	0	0	34742			1
P31946	14-3-3 protein beta/alpha OS=Homo sapiens OX=9606 GN=YWHAB PE=1 SV=3	YWHAB	28.082	9.8	3	2	1	0	2	1	1	2	2	0	1	1	0	34808	0		1
P31947	14-3-3 protein sigma OS=Homo sapiens OX=9606 GN=SFN PE=1 SV=1	SFN	27.774	20.6	3	4	3	0	0	3	2	1	4	1	0	3	0	0	65710			1
P31948	Stress-induced-phosphoprotein 1 OS=Homo sapiens OX=9606 GN=STIP1 PE=1 SV=1	STIP1	62.639	9	3	3	3	0	0	3	2	0	3	2	0	3	47477	0	68121	0.821416		1.17858			1.435
P31949	Protein S100-A11 OS=Homo sapiens OX=9606 GN=S100A11 PE=1 SV=2	S100A11	11.74	25.7	3	2	2	0	1	2	2	1	2	2	1	2	27490	0	37234	0.849453		1.15055			1.354
P32119	Peroxiredoxin-2 OS=Homo sapiens OX=9606 GN=PRDX2 PE=1 SV=5	PRDX2	21.892	38.9	4	3	3	3	0	1	3	0	1	3	0	1	310740	0	0	1
P32754	4-hydroxyphenylpyruvate dioxygenase OS=Homo sapiens OX=9606 GN=HPD PE=1 SV=2	HPD	44.934	8.1	3	2	2	1	0	2	2	0	2	2	0	2	26904	0	28397	0.973002		1.027			1.055
P32969	60S ribosomal protein L9 OS=Homo sapiens OX=9606 GN=RPL9 PE=1 SV=1	RPL9	21.863	14.1	1	1	1	0	1	0	0	1	0	0	1	0	0	69735	0		1
P33908	Mannosyl-oligosaccharide 1,2-alpha-mannosidase IA OS=Homo sapiens OX=9606 GN=MAN1A1 PE=1 SV=3	MAN1A1	72.968	22.7	19	10	10	10	5	4	7	6	9	7	6	9	323200	498120	231150	0.921261	1.41986	0.658879	0.464	0.649	0.715
P34059	N-acetylgalactosamine-6-sulfatase OS=Homo sapiens OX=9606 GN=GALNS PE=1 SV=1	GALNS	58.025	1.9	1	1	1	0	0	1	1	0	1	1	0	1	0	0	23047			1
P34096	Ribonuclease 4 OS=Homo sapiens OX=9606 GN=RNASE4 PE=1 SV=3	RNASE4	16.84	34.7	16	6	6	6	3	7	5	3	6	5	3	6	2177200	858570	1995700	1.29815	0.51192	1.18993	2.324	2.536	0.917
P34896	Serine hydroxymethyltransferase, cytosolic OS=Homo sapiens OX=9606 GN=SHMT1 PE=1 SV=1	SHMT1	53.082	15.7	8	6	6	3	1	4	4	2	6	4	2	6	114390	208230	132810	0.753508	1.37165	0.874844	0.638	0.549	1.161
P34932	Heat shock 70 kDa protein 4 OS=Homo sapiens OX=9606 GN=HSPA4 PE=1 SV=4	HSPA4	94.33	2.3	2	1	1	0	2	0	0	1	0	0	1	0	0	88463	0		1
P35232	Prohibitin OS=Homo sapiens OX=9606 GN=PHB PE=1 SV=1	PHB	29.804	14.7	4	2	2	0	4	0	0	2	0	0	2	0	0	67526	0		1
P35237	Serpin B6 OS=Homo sapiens OX=9606 GN=SERPINB6 PE=1 SV=3	SERPINB6	42.621	17.8	6	4	4	2	1	3	4	1	4	4	1	4	141700	0	307480	0.630927		1.36907			2.17
P35241	Radixin OS=Homo sapiens OX=9606 GN=RDX PE=1 SV=1	RDX	68.563	16.8	3	7	3	0	0	3	4	3	7	1	0	3	0	0	61002			1
P35321	Cornifin-A OS=Homo sapiens OX=9606 GN=SPRR1A PE=1 SV=2	SPRR1A	9.8774	61.8	6	4	1	0	6	0	2	4	2	1	1	1	26689	4262900	37010	0.018506	2.95583	0.025662	0.009	0.006	1.387
P35326	Small proline-rich protein 2A OS=Homo sapiens OX=9606 GN=SPRR2A PE=1 SV=1	SPRR2A	7.9653	36.1	2	2	2	0	2	0	0	2	1	0	2	1	0	786610	0		1
P35443	Thrombospondin-4 OS=Homo sapiens OX=9606 GN=THBS4 PE=1 SV=2	THBS4	105.87	8.1	7	4	3	4	0	3	4	1	4	3	1	3	114320	0	83968	1.15307		0.84693			0.735
P35542	Serum amyloid A-4 protein OS=Homo sapiens OX=9606 GN=SAA4 PE=1 SV=2	SAA4	14.746	8.5	1	1	1	1	0	0	1	1	1	1	1	1	0	0	57672			1
P35555	Fibrillin-1 OS=Homo sapiens OX=9606 GN=FBN1 PE=1 SV=4	FBN1	312.3	3.5	10	9	9	1	9	0	1	9	3	1	9	3	0	1039400	36927		1.93138	0.068617	0.036
P35579	Myosin-9 OS=Homo sapiens OX=9606 GN=MYH9 PE=1 SV=4	MYH9	226.53	19.6	45	28	23	9	6	30	20	9	28	16	8	23	239150	552120	810320	0.447961	1.0342	1.51784	1.468	0.433	3.388
P35580	Myosin-10 OS=Homo sapiens OX=9606 GN=MYH10 PE=1 SV=3	MYH10	229	6.4	4	9	4	0	0	4	5	1	9	1	0	4	0	0	31739			1
P35858	Insulin-like growth factor-binding protein complex acid labile subunit OS=Homo sapiens OX=9606 GN=IGFALS PE=1 SV=1	IGFALS	66.034	43	42	20	20	22	2	18	19	6	18	19	6	18	1564300	128770	1277600	1.57974	0.130041	1.29021	9.922	12.148	0.817
P36222	Chitinase-3-like protein 1 OS=Homo sapiens OX=9606 GN=CHI3L1 PE=1 SV=2	CHI3L1	42.625	17.5	6	5	5	6	0	0	5	0	3	5	0	3	102650	0	19288	1.68364		0.316357			0.188
P36578	60S ribosomal protein L4 OS=Homo sapiens OX=9606 GN=RPL4 PE=1 SV=5	RPL4	47.697	2.6	1	1	1	0	1	0	0	1	0	0	1	0	0	19278	0		1
P36871	Phosphoglucomutase-1 OS=Homo sapiens OX=9606 GN=PGM1 PE=1 SV=3	PGM1	61.448	8.2	4	3	3	1	1	2	3	1	3	3	1	3	18170	0	30885	0.740801		1.2592			1.7
P36896	Activin receptor type-1B OS=Homo sapiens OX=9606 GN=ACVR1B PE=1 SV=1	ACVR1B	56.806	2.4	1	1	1	0	1	0	0	1	0	0	1	0	0	33537	0		1
P36955	Pigment epithelium-derived factor OS=Homo sapiens OX=9606 GN=SERPINF1 PE=1 SV=4	SERPINF1	46.312	31.3	32	12	12	15	3	14	12	5	12	12	5	12	6918100	357560	3122000	1.99605	0.103166	0.90078	8.731	19.348	0.451
P36980	Complement factor H-related protein 2 OS=Homo sapiens OX=9606 GN=CFHR2 PE=1 SV=1	CFHR2	30.65	27	9	5	2	3	3	3	5	4	5	2	2	2	179140	140160	41407	1.48991	1.16571	0.344382	0.295	1.278	0.231
P37837	Transaldolase OS=Homo sapiens OX=9606 GN=TALDO1 PE=1 SV=2	TALDO1	37.54	3.6	2	1	1	1	0	1	1	0	1	1	0	1	0	0	8088.1			1
P38646	Stress-70 protein, mitochondrial OS=Homo sapiens OX=9606 GN=HSPA9 PE=1 SV=2	HSPA9	73.68	7.7	5	3	3	1	3	1	1	3	1	1	3	1	0	325600	0		1
P39023	60S ribosomal protein L3 OS=Homo sapiens OX=9606 GN=RPL3 PE=1 SV=2	RPL3	46.108	6	1	1	1	0	1	0	0	1	0	0	1	0	0	9854.7	0		1
P39059	Collagen alpha-1(XV) chain OS=Homo sapiens OX=9606 GN=COL15A1 PE=1 SV=2	COL15A1	141.72	4	6	3	3	3	1	2	3	1	3	3	1	3	212240	0	89399	1.40725		0.592755			0.421
P39060	Collagen alpha-1(XVIII) chain OS=Homo sapiens OX=9606 GN=COL18A1 PE=1 SV=5	COL18A1	178.19	6.1	13	8	8	5	2	6	8	4	8	8	4	8	949160	134630	464810	1.83875	0.26081	0.900446	3.452	7.05	0.49
P40189	Interleukin-6 receptor subunit beta OS=Homo sapiens OX=9606 GN=IL6ST PE=1 SV=2	IL6ST	103.54	3.3	2	2	2	0	1	1	1	1	1	1	1	1	0	12593	0		1
P40227	T-complex protein 1 subunit zeta OS=Homo sapiens OX=9606 GN=CCT6A PE=1 SV=3	CCT6A	58.024	3.2	1	1	1	0	1	0	1	1	1	1	1	1	0	0	4239.2			1
P40925	Malate dehydrogenase, cytoplasmic OS=Homo sapiens OX=9606 GN=MDH1 PE=1 SV=4	MDH1	36.426	22.2	11	5	5	4	2	5	3	4	4	3	4	4	294850	117500	237230	1.36173	0.542658	1.09562	2.019	2.509	0.805
P40939	Trifunctional enzyme subunit alpha, mitochondrial OS=Homo sapiens OX=9606 GN=HADHA PE=1 SV=2	HADHA	82.999	2.2	1	1	1	0	1	0	0	1	0	0	1	0	0	15859	0		1
P41222	Prostaglandin-H2 D-isomerase OS=Homo sapiens OX=9606 GN=PTGDS PE=1 SV=1	PTGDS	21.029	43.2	40	6	6	14	15	11	6	4	5	6	4	5	14438000	7786800	5953700	1.53713	0.829015	0.633856	0.765	1.854	0.412
P61163	Alpha-centractin OS=Homo sapiens OX=9606 GN=ACTR1A PE=1 SV=1	ACTR1A	42.613	4.8	1	1	1	0	1	0	0	1	0	0	1	0	0	26951	0		1
P42330	Aldo-keto reductase family 1 member C3 OS=Homo sapiens OX=9606 GN=AKR1C3 PE=1 SV=4	AKR1C3	36.853	10.5	3	2	2	1	0	2	2	0	2	2	0	2	30436	0	67006	0.6247		1.3753			2.202
P42677	40S ribosomal protein S27 OS=Homo sapiens OX=9606 GN=RPS27 PE=1 SV=3	RPS27	9.461	14.3	1	1	1	0	1	0	0	1	0	0	1	0	0	18916	0		1
P42704	Leucine-rich PPR motif-containing protein, mitochondrial OS=Homo sapiens OX=9606 GN=LRPPRC PE=1 SV=3	LRPPRC	157.9	2.4	2	2	2	0	2	0	1	2	1	1	2	1	0	35957	0		1
P42785	Lysosomal Pro-X carboxypeptidase OS=Homo sapiens OX=9606 GN=PRCP PE=1 SV=1	PRCP	55.799	19	11	6	6	5	1	5	6	1	6	6	1	6	194310	0	170780	1.06445		0.93555			0.879
P43121	Cell surface glycoprotein MUC18 OS=Homo sapiens OX=9606 GN=MCAM PE=1 SV=2	MCAM	71.607	6	3	3	3	0	3	0	1	3	2	1	3	2	0	177760	21787		1.78164	0.218365	0.123
P43251	Biotinidase OS=Homo sapiens OX=9606 GN=BTD PE=1 SV=2	BTD	61.132	27.3	21	9	9	10	3	8	8	4	8	8	4	8	1149400	368060	1081200	1.32692	0.424904	1.24818	2.938	3.123	0.941
P43307	Translocon-associated protein subunit alpha OS=Homo sapiens OX=9606 GN=SSR1 PE=1 SV=3	SSR1	32.235	5.2	1	1	1	0	1	0	0	1	0	0	1	0	0	35366	0		1
P43652	Afamin OS=Homo sapiens OX=9606 GN=AFM PE=1 SV=1	AFM	69.068	54.4	99	36	36	50	10	39	35	16	34	35	16	34	13867000	3777600	8108200	1.6154	0.440061	0.944542	2.146	3.671	0.585
P45880	Voltage-dependent anion-selective channel protein 2 OS=Homo sapiens OX=9606 GN=VDAC2 PE=1 SV=2	VDAC2	31.566	13.9	3	2	2	0	3	0	0	2	0	0	2	0	0	96617	0		1
P46777	60S ribosomal protein L5 OS=Homo sapiens OX=9606 GN=RPL5 PE=1 SV=3	RPL5	34.362	12.8	1	2	1	0	1	0	1	1	0	1	1	0	0	47924	0		1
P46783	40S ribosomal protein S10 OS=Homo sapiens OX=9606 GN=RPS10 PE=1 SV=1	RPS10	18.898	8.5	1	1	1	0	1	0	0	1	0	0	1	0	0	74306	0		1
Q8TDQ7	Glucosamine-6-phosphate isomerase 2 OS=Homo sapiens OX=9606 GN=GNPDA2 PE=1 SV=1	GNPDA2	31.084	10.5	3	2	2	2	0	1	2	0	1	2	0	1	54833	0	0	1
P46940	Ras GTPase-activating-like protein IQGAP1 OS=Homo sapiens OX=9606 GN=IQGAP1 PE=1 SV=1	IQGAP1	189.25	1.7	1	1	1	0	1	0	0	1	0	0	1	0	0	12645	0		1
P47914	60S ribosomal protein L29 OS=Homo sapiens OX=9606 GN=RPL29 PE=1 SV=2	RPL29	17.752	9.4	1	1	1	0	1	0	0	1	0	0	1	0	0	203860	0		1
P47929	Galectin-7 OS=Homo sapiens OX=9606 GN=LGALS7 PE=1 SV=2	LGALS7	15.075	23.5	4	2	2	0	2	2	0	1	2	0	1	2	0	0	30475			1
P48061	Stromal cell-derived factor 1 OS=Homo sapiens OX=9606 GN=CXCL12 PE=1 SV=1	CXCL12	10.666	32.3	11	3	3	3	3	5	3	3	3	3	3	3	494420	2170800	1696600	0.340055	1.49305	1.1669	0.782	0.228	3.431
P48594	Serpin B4 OS=Homo sapiens OX=9606 GN=SERPINB4 PE=1 SV=2	SERPINB4	44.853	22.1	4	7	3	0	1	3	3	4	6	1	1	3	0	0	46786			1
P48643	T-complex protein 1 subunit epsilon OS=Homo sapiens OX=9606 GN=CCT5 PE=1 SV=1	CCT5	59.67	4.1	1	1	1	0	1	0	0	1	0	0	1	0	0	77823	0		1
P48735	Isocitrate dehydrogenase [NADP], mitochondrial OS=Homo sapiens OX=9606 GN=IDH2 PE=1 SV=2	IDH2	50.909	6.6	2	2	2	0	1	1	0	1	1	0	1	1	0	7082.8	0		1
P48740	Mannan-binding lectin serine protease 1 OS=Homo sapiens OX=9606 GN=MASP1 PE=1 SV=3	MASP1	79.246	3.9	2	2	2	0	0	2	1	0	2	1	0	2	0	0	42343			1
P49189	4-trimethylaminobutyraldehyde dehydrogenase OS=Homo sapiens OX=9606 GN=ALDH9A1 PE=1 SV=3	ALDH9A1	53.801	6.1	4	2	2	3	0	1	2	0	1	2	0	1	32659	0	0	1
P49321	Nuclear autoantigenic sperm protein OS=Homo sapiens OX=9606 GN=NASP PE=1 SV=2	NASP	85.237	2.4	1	1	1	0	1	0	0	1	1	0	1	1	0	0	6190.5			1
P49327	Fatty acid synthase OS=Homo sapiens OX=9606 GN=FASN PE=1 SV=3	FASN	273.42	0.8	1	1	1	0	1	0	0	1	1	0	1	1	0	0	1097.3			1
P49588	Alanine--tRNA ligase, cytoplasmic OS=Homo sapiens OX=9606 GN=AARS1 PE=1 SV=2	AARS1	106.81	3.7	2	2	2	0	2	0	0	2	0	0	2	0	0	55598	0		1
P49591	Serine--tRNA ligase, cytoplasmic OS=Homo sapiens OX=9606 GN=SARS1 PE=1 SV=3	SARS1	58.777	2.9	1	1	1	0	0	1	0	0	1	0	0	1	0	0	6492.1			1
P49720	Proteasome subunit beta type-3 OS=Homo sapiens OX=9606 GN=PSMB3 PE=1 SV=2	PSMB3	22.949	16.1	2	2	2	0	2	0	0	2	0	0	2	0	0	51303	0		1
P49721	Proteasome subunit beta type-2 OS=Homo sapiens OX=9606 GN=PSMB2 PE=1 SV=1	PSMB2	22.836	5.5	1	1	1	1	0	0	1	0	1	1	0	1	0	0	10353			1
P49755	Transmembrane emp24 domain-containing protein 10 OS=Homo sapiens OX=9606 GN=TMED10 PE=1 SV=2	TMED10	24.976	9.6	1	1	1	0	1	0	0	1	0	0	1	0	0	48588	0		1
P50053	Ketohexokinase OS=Homo sapiens OX=9606 GN=KHK PE=1 SV=2	KHK	32.523	19.8	13	4	4	5	1	7	4	1	4	4	1	4	288480	0	174270	1.24681		0.753193			0.604
P50238	Cysteine-rich protein 1 OS=Homo sapiens OX=9606 GN=CRIP1 PE=1 SV=3	CRIP1	8.5328	36.4	1	1	1	0	0	1	1	0	1	1	0	1	0	0	20726			1
Q8IZP2	Putative protein FAM10A4 OS=Homo sapiens OX=9606 GN=ST13P4 PE=5 SV=1	ST13P4	27.406	18.3	3	3	3	1	1	1	2	1	2	2	1	2	22405	0	45688	0.658071		1.34193			2.039
P50570	Dynamin-2 OS=Homo sapiens OX=9606 GN=DNM2 PE=1 SV=2	DNM2	98.063	1.7	1	1	1	0	1	0	0	1	0	0	1	0	0	5919.7	0		1
P50747	Biotin--protein ligase OS=Homo sapiens OX=9606 GN=HLCS PE=1 SV=1	HLCS	80.759	1.2	3	1	1	2	0	1	1	0	1	1	0	1	0	0	92224			1
P50895	Basal cell adhesion molecule OS=Homo sapiens OX=9606 GN=BCAM PE=1 SV=2	BCAM	67.404	12.3	10	5	5	1	3	6	5	3	5	5	3	5	52251	157650	78037	0.544398	1.64254	0.81306	0.495	0.331	1.494
P50897	Palmitoyl-protein thioesterase 1 OS=Homo sapiens OX=9606 GN=PPT1 PE=1 SV=1	PPT1	34.193	5.6	1	1	1	1	0	0	1	0	1	1	0	1	0	0	6138.7			1
P50990	T-complex protein 1 subunit theta OS=Homo sapiens OX=9606 GN=CCT8 PE=1 SV=4	CCT8	59.62	8.4	2	2	2	0	2	0	0	2	0	0	2	0	0	235180	0		1
P50991	T-complex protein 1 subunit delta OS=Homo sapiens OX=9606 GN=CCT4 PE=1 SV=4	CCT4	57.924	8	2	2	2	0	2	0	0	2	0	0	2	0	0	93429	0		1
P50995	Annexin A11 OS=Homo sapiens OX=9606 GN=ANXA11 PE=1 SV=1	ANXA11	54.389	9.9	6	4	4	3	1	2	3	2	3	3	2	3	34470	53196	27272	0.899702	1.38847	0.711827	0.513	0.648	0.791
P51148	Ras-related protein Rab-5C OS=Homo sapiens OX=9606 GN=RAB5C PE=1 SV=2	RAB5C	23.482	8.8	1	1	1	0	1	0	0	1	0	0	1	0	0	14947	0		1
P51161	Gastrotropin OS=Homo sapiens OX=9606 GN=FABP6 PE=1 SV=2	FABP6	14.371	43.8	5	3	3	3	0	2	3	0	2	3	0	2	55658	0	43788	1.11936		0.880639			0.787
P51170	Amiloride-sensitive sodium channel subunit gamma OS=Homo sapiens OX=9606 GN=SCNN1G PE=1 SV=4	SCNN1G	74.269	1.7	3	1	1	1	1	1	1	1	1	1	1	1	0	0	91000			1
P51580	Thiopurine S-methyltransferase OS=Homo sapiens OX=9606 GN=TPMT PE=1 SV=1	TPMT	28.18	5.3	1	1	1	0	0	1	0	0	1	0	0	1	0	0	8668.9			1
P51654	Glypican-3 OS=Homo sapiens OX=9606 GN=GPC3 PE=1 SV=1	GPC3	65.562	9.1	4	4	4	1	0	3	2	1	4	2	1	4	50503	0	38783	1.13126		0.868736			0.768
P51688	N-sulphoglucosamine sulphohydrolase OS=Homo sapiens OX=9606 GN=SGSH PE=1 SV=1	SGSH	56.695	13.7	9	5	5	3	2	4	4	2	4	4	2	4	93970	0	133730	0.825384		1.17462			1.423
P51858	Hepatoma-derived growth factor OS=Homo sapiens OX=9606 GN=HDGF PE=1 SV=1	HDGF	26.788	7.1	1	1	1	0	1	0	0	1	1	0	1	1	0	0	6101.7			1
P51884	Lumican OS=Homo sapiens OX=9606 GN=LUM PE=1 SV=2	LUM	38.429	34.9	22	10	10	8	3	11	10	4	10	10	4	10	3606500	763980	2148500	1.65969	0.35158	0.988728	2.812	4.721	0.596
P51970	NADH dehydrogenase [ubiquinone] 1 alpha subcomplex subunit 8 OS=Homo sapiens OX=9606 GN=NDUFA8 PE=1 SV=3	NDUFA8	20.105	15.1	2	2	2	1	0	1	2	0	2	2	0	2	20644	0	33484	0.762785		1.23721			1.622
P51991	Heterogeneous nuclear ribonucleoprotein A3 OS=Homo sapiens OX=9606 GN=HNRNPA3 PE=1 SV=2	HNRNPA3	39.594	5.3	2	1	1	0	2	0	0	1	0	0	1	0	0	18857	0		1
P52209	6-phosphogluconate dehydrogenase, decarboxylating OS=Homo sapiens OX=9606 GN=PGD PE=1 SV=3	PGD	53.139	2.9	1	1	1	0	0	1	1	0	1	1	0	1	0	0	9447.7			1
P52272	Heterogeneous nuclear ribonucleoprotein M OS=Homo sapiens OX=9606 GN=HNRNPM PE=1 SV=3	HNRNPM	77.515	4.4	2	2	2	0	2	0	0	2	0	0	2	0	0	181010	0		1
P52565	Rho GDP-dissociation inhibitor 1 OS=Homo sapiens OX=9606 GN=ARHGDIA PE=1 SV=3	ARHGDIA	23.207	7.4	1	1	1	0	0	1	0	1	1	0	1	1	0	0	9711.4			1
P52597	Heterogeneous nuclear ribonucleoprotein F OS=Homo sapiens OX=9606 GN=HNRNPF PE=1 SV=3	HNRNPF	45.671	9.2	2	2	2	0	2	0	0	2	0	0	2	0	0	71695	0		1
P52823	Stanniocalcin-1 OS=Homo sapiens OX=9606 GN=STC1 PE=1 SV=1	STC1	27.621	13.4	3	2	2	1	1	1	1	1	2	1	1	2	0	0	22929			1
P52943	Cysteine-rich protein 2 OS=Homo sapiens OX=9606 GN=CRIP2 PE=1 SV=1	CRIP2	22.492	15.4	1	1	1	0	0	1	0	0	1	0	0	1	0	0	17504			1
P53396	ATP-citrate synthase OS=Homo sapiens OX=9606 GN=ACLY PE=1 SV=3	ACLY	120.84	1.4	2	1	1	0	2	0	0	1	0	0	1	0	0	33003	0		1
P53634	Dipeptidyl peptidase 1 OS=Homo sapiens OX=9606 GN=CTSC PE=1 SV=2	CTSC	51.853	31.5	24	10	10	12	1	11	10	3	8	10	3	8	1654600	617200	946470	1.54238	0.57534	0.882278	1.533	2.681	0.572
P53680	AP-2 complex subunit sigma OS=Homo sapiens OX=9606 GN=AP2S1 PE=1 SV=2	AP2S1	17.018	10.6	1	1	1	0	1	0	0	1	0	0	1	0	0	6035.4	0		1
P53990	IST1 homolog OS=Homo sapiens OX=9606 GN=IST1 PE=1 SV=1	IST1	39.75	10.4	3	2	2	1	1	1	2	1	1	2	1	1	23403	0	0	1
P53999	Activated RNA polymerase II transcriptional coactivator p15 OS=Homo sapiens OX=9606 GN=SUB1 PE=1 SV=3	SUB1	14.395	10.2	2	1	1	1	0	1	1	0	1	1	0	1	0	0	28600			1
P54108	Cysteine-rich secretory protein 3 OS=Homo sapiens OX=9606 GN=CRISP3 PE=1 SV=1	CRISP3	27.63	19.2	2	2	2	0	0	2	1	0	2	1	0	2	0	0	28894			1
P54136	Arginine--tRNA ligase, cytoplasmic OS=Homo sapiens OX=9606 GN=RARS1 PE=1 SV=2	RARS1	75.378	3	1	1	1	0	1	0	0	1	1	0	1	1	0	0	2179.2			1
P54577	Tyrosine--tRNA ligase, cytoplasmic OS=Homo sapiens OX=9606 GN=YARS1 PE=1 SV=4	YARS1	59.143	3.4	1	1	1	0	1	0	0	1	0	0	1	0	0	13706	0		1
P54710	Sodium/potassium-transporting ATPase subunit gamma OS=Homo sapiens OX=9606 GN=FXYD2 PE=1 SV=3	FXYD2	7.2832	39.4	2	2	2	0	2	0	0	2	1	0	2	1	0	160990	0		1
P54727	UV excision repair protein RAD23 homolog B OS=Homo sapiens OX=9606 GN=RAD23B PE=1 SV=1	RAD23B	43.171	4.2	1	1	1	0	1	0	0	1	0	0	1	0	0	19101	0		1
P54760	Ephrin type-B receptor 4 OS=Homo sapiens OX=9606 GN=EPHB4 PE=1 SV=2	EPHB4	108.27	1.1	3	1	1	1	1	1	1	1	1	1	1	1	0	0	7801.6			1
P54802	Alpha-N-acetylglucosaminidase OS=Homo sapiens OX=9606 GN=NAGLU PE=1 SV=2	NAGLU	82.265	40.8	42	21	21	15	6	21	16	9	19	16	9	19	1422800	1433200	1402800	1.00225	1.00958	0.988166	0.979	0.993	0.986
P55000	Secreted Ly-6/uPAR-related protein 1 OS=Homo sapiens OX=9606 GN=SLURP1 PE=1 SV=2	SLURP1	11.186	44.7	5	4	4	0	2	3	1	2	2	1	2	2	0	0	41278			1
P55017	Solute carrier family 12 member 3 OS=Homo sapiens OX=9606 GN=SLC12A3 PE=1 SV=3	SLC12A3	113.14	5.7	4	4	4	0	4	0	0	4	1	0	4	1	0	115970	0		1
P55036	26S proteasome non-ATPase regulatory subunit 4 OS=Homo sapiens OX=9606 GN=PSMD4 PE=1 SV=1	PSMD4	40.736	6.6	1	1	1	0	1	0	0	1	0	0	1	0	0	7144.2	0		1
P55058	Phospholipid transfer protein OS=Homo sapiens OX=9606 GN=PLTP PE=1 SV=1	PLTP	54.739	2.4	1	1	1	0	0	1	1	0	1	1	0	1	0	0	14341			1
P55060	Exportin-2 OS=Homo sapiens OX=9606 GN=CSE1L PE=1 SV=3	CSE1L	110.42	2.6	2	2	2	0	2	0	0	2	1	0	2	1	0	147290	0		1
P55072	Transitional endoplasmic reticulum ATPase OS=Homo sapiens OX=9606 GN=VCP PE=1 SV=4	VCP	89.321	14.5	8	7	7	5	2	1	5	2	4	5	2	4	106540	0	55355	1.31616		0.683838			0.52
P55259	Pancreatic secretory granule membrane major glycoprotein GP2 OS=Homo sapiens OX=9606 GN=GP2 PE=1 SV=3	GP2	59.48	1.7	1	1	1	0	1	0	0	1	1	0	1	1	0	0	10343			1
P55268	Laminin subunit beta-2 OS=Homo sapiens OX=9606 GN=LAMB2 PE=1 SV=2	LAMB2	195.98	0.8	1	1	1	0	1	0	0	1	0	0	1	0	0	17238	0		1
P55287	Cadherin-11 OS=Homo sapiens OX=9606 GN=CDH11 PE=1 SV=2	CDH11	87.964	6.4	6	5	5	0	5	1	3	5	2	3	5	2	19691	352920	22666	0.149447	2.67853	0.172026	0.064	0.056	1.151
P55290	Cadherin-13 OS=Homo sapiens OX=9606 GN=CDH13 PE=1 SV=1	CDH13	78.286	4.8	5	3	3	1	2	2	2	2	3	2	2	3	52550	112240	52174	0.726618	1.55196	0.721419	0.465	0.468	0.993
P55809	Succinyl-CoA:3-ketoacid coenzyme A transferase 1, mitochondrial OS=Homo sapiens OX=9606 GN=OXCT1 PE=1 SV=1	OXCT1	56.157	3.5	1	1	1	0	1	0	0	1	0	0	1	0	0	25042	0		1
P58107	Epiplakin OS=Homo sapiens OX=9606 GN=EPPK1 PE=1 SV=3	EPPK1	555.65	8.3	3	4	3	0	3	0	0	4	0	0	3	0	0	76037	0		1
P59535	Taste receptor type 2 member 40 OS=Homo sapiens OX=9606 GN=TAS2R40 PE=2 SV=1	TAS2R40	36.811	4.6	8	1	1	6	0	2	1	0	1	1	0	1	2373400	0	685690	1.5517		0.448297			0.289
P59666	Neutrophil defensin 3 OS=Homo sapiens OX=9606 GN=DEFA3 PE=1 SV=1	DEFA3	10.245	26.6	9	5	5	4	1	4	5	2	4	5	2	4	717580	1486200	685540	0.745068	1.54313	0.711801	0.461	0.483	0.955
P59998	Actin-related protein 2/3 complex subunit 4 OS=Homo sapiens OX=9606 GN=ARPC4 PE=1 SV=3	ARPC4	19.667	17.9	3	2	2	1	1	1	1	1	2	1	1	2	0	0	23388			1
P60022	Beta-defensin 1 OS=Homo sapiens OX=9606 GN=DEFB1 PE=1 SV=1	DEFB1	7.4197	44.1	26	2	2	9	8	9	2	2	2	2	2	2	8143700	5381800	15966000	0.828412	0.547459	1.62413	2.967	1.513	1.961
P60174	Triosephosphate isomerase OS=Homo sapiens OX=9606 GN=TPI1 PE=1 SV=3	TPI1	30.791	54.9	25	11	11	9	6	10	11	7	11	11	7	11	981630	533760	926650	1.20591	0.655714	1.13837	1.736	1.839	0.944
P60660	Myosin light polypeptide 6 OS=Homo sapiens OX=9606 GN=MYL6 PE=1 SV=2	MYL6	16.93	17.9	3	2	2	1	0	2	2	0	2	2	0	2	16589	0	46256	0.527934		1.47207			2.788
P60709	Actin, cytoplasmic 1 OS=Homo sapiens OX=9606 GN=ACTB PE=1 SV=1	ACTB	41.736	68.8	67	20	1	17	29	21	17	17	18	1	1	1	3979000	12526000	4856000	0.558822	1.75919	0.681991	0.388	0.318	1.22
P60842	Eukaryotic initiation factor 4A-I OS=Homo sapiens OX=9606 GN=EIF4A1 PE=1 SV=1	EIF4A1	46.153	10.3	2	2	2	0	2	0	0	2	0	0	2	0	0	259520	0		1
P60900	Proteasome subunit alpha type-6 OS=Homo sapiens OX=9606 GN=PSMA6 PE=1 SV=1	PSMA6	27.399	7.3	1	1	1	0	1	0	0	1	0	0	1	0	0	32400	0		1
P60953	Cell division control protein 42 homolog OS=Homo sapiens OX=9606 GN=CDC42 PE=1 SV=2	CDC42	21.258	12.6	2	2	2	0	2	0	0	2	0	0	2	0	0	41302	0		1
P60981	Destrin OS=Homo sapiens OX=9606 GN=DSTN PE=1 SV=3	DSTN	18.506	7.3	3	1	1	1	1	1	1	1	1	1	1	1	0	0	73821			1
P61158	Actin-related protein 3 OS=Homo sapiens OX=9606 GN=ACTR3 PE=1 SV=3	ACTR3	47.371	12.9	5	3	3	2	1	2	2	1	3	2	1	3	59843	0	126110	0.643636		1.35636			2.107
P84077	ADP-ribosylation factor 1 OS=Homo sapiens OX=9606 GN=ARF1 PE=1 SV=2	ARF1	20.697	19.3	3	3	3	0	3	0	0	3	0	0	3	0	0	102790	0		1
P61247	40S ribosomal protein S3a OS=Homo sapiens OX=9606 GN=RPS3A PE=1 SV=2	RPS3A	29.945	16.3	3	3	3	0	2	1	0	2	2	0	2	2	0	0	14321			1
P61353	60S ribosomal protein L27 OS=Homo sapiens OX=9606 GN=RPL27 PE=1 SV=2	RPL27	15.798	15.4	2	1	1	0	1	1	1	1	1	1	1	1	0	0	146580			1
P61457	Pterin-4-alpha-carbinolamine dehydratase OS=Homo sapiens OX=9606 GN=PCBD1 PE=1 SV=2	PCBD1	11.999	20.2	3	2	2	2	0	1	2	0	2	2	0	2	163190	0	86337	1.308		0.692005			0.529
P61513	60S ribosomal protein L37a OS=Homo sapiens OX=9606 GN=RPL37A PE=1 SV=2	RPL37A	10.275	19.6	1	1	1	0	1	0	1	1	0	1	1	0	0	204850	0		1
P61626	Lysozyme C OS=Homo sapiens OX=9606 GN=LYZ PE=1 SV=1	LYZ	16.537	45.9	19	6	6	11	2	6	6	4	4	6	4	4	3511200	2001900	1106300	1.59132	0.907288	0.50139	0.553	1.754	0.315
P61769	Beta-2-microglobulin OS=Homo sapiens OX=9606 GN=B2M PE=1 SV=1	B2M	13.714	37.8	22	4	4	11	2	9	4	2	4	4	2	4	20070000	11632000	10034000	1.44264	0.836113	0.721248	0.863	1.725	0.5
P61916	NPC intracellular cholesterol transporter 2 OS=Homo sapiens OX=9606 GN=NPC2 PE=1 SV=1	NPC2	16.57	25.8	5	2	2	2	1	2	2	1	2	2	1	2	44704	0	28843	1.21566		0.784342			0.645
P61923	Coatomer subunit zeta-1 OS=Homo sapiens OX=9606 GN=COPZ1 PE=1 SV=1	COPZ1	20.198	9	1	1	1	0	1	0	0	1	0	0	1	0	0	14085	0		1
P61970	Nuclear transport factor 2 OS=Homo sapiens OX=9606 GN=NUTF2 PE=1 SV=1	NUTF2	14.478	23.6	5	2	2	2	0	3	2	0	2	2	0	2	75154	0	79500	0.971899		1.0281			1.058
P61978	Heterogeneous nuclear ribonucleoprotein K OS=Homo sapiens OX=9606 GN=HNRNPK PE=1 SV=1	HNRNPK	50.976	6.7	3	2	2	0	2	1	0	2	1	0	2	1	0	417140	0		1
P61981	14-3-3 protein gamma OS=Homo sapiens OX=9606 GN=YWHAG PE=1 SV=2	YWHAG	28.302	13.8	2	3	2	0	1	1	2	2	2	1	1	1	0	23560	0		1
P62191	26S proteasome regulatory subunit 4 OS=Homo sapiens OX=9606 GN=PSMC1 PE=1 SV=1	PSMC1	49.184	3.6	1	1	1	0	1	0	1	1	1	1	1	1	0	0	276820			1
P62241	40S ribosomal protein S8 OS=Homo sapiens OX=9606 GN=RPS8 PE=1 SV=2	RPS8	24.205	13.5	2	2	2	0	2	0	1	2	0	1	2	0	0	32385	0		1
P62244	40S ribosomal protein S15a OS=Homo sapiens OX=9606 GN=RPS15A PE=1 SV=2	RPS15A	14.839	15.4	1	1	1	0	1	0	0	1	0	0	1	0	0	41702	0		1
P62258	14-3-3 protein epsilon OS=Homo sapiens OX=9606 GN=YWHAE PE=1 SV=1	YWHAE	29.174	30.2	10	6	4	2	5	3	3	4	6	2	3	4	188000	227100	270190	0.823009	0.994178	1.18281	1.19	0.828	1.437
P62263	40S ribosomal protein S14 OS=Homo sapiens OX=9606 GN=RPS14 PE=1 SV=3	RPS14	16.273	8.6	1	1	1	0	1	0	0	1	0	0	1	0	0	262060	0		1
P62266	40S ribosomal protein S23 OS=Homo sapiens OX=9606 GN=RPS23 PE=1 SV=3	RPS23	15.807	18.9	1	1	1	0	1	0	0	1	0	0	1	0	0	76086	0		1
P62273	40S ribosomal protein S29 OS=Homo sapiens OX=9606 GN=RPS29 PE=1 SV=2	RPS29	6.6767	19.6	2	1	1	0	1	1	1	1	1	1	1	1	0	0	12953			1
P62277	40S ribosomal protein S13 OS=Homo sapiens OX=9606 GN=RPS13 PE=1 SV=2	RPS13	17.222	9.9	2	1	1	1	0	1	1	0	1	1	0	1	0	0	21606			1
P62280	40S ribosomal protein S11 OS=Homo sapiens OX=9606 GN=RPS11 PE=1 SV=3	RPS11	18.431	8.9	1	1	1	0	1	0	0	1	0	0	1	0	0	12465	0		1
P62304	Small nuclear ribonucleoprotein E OS=Homo sapiens OX=9606 GN=SNRPE PE=1 SV=1	SNRPE	10.803	27.2	1	1	1	0	1	0	0	1	0	0	1	0	0	39129	0		1
P62424	60S ribosomal protein L7a OS=Homo sapiens OX=9606 GN=RPL7A PE=1 SV=2	RPL7A	29.995	7.1	2	2	2	0	2	0	1	2	2	1	2	2	0	123180	18370		1.74045	0.259555	0.149
P62633	Cellular nucleic acid-binding protein OS=Homo sapiens OX=9606 GN=CNBP PE=1 SV=1	CNBP	19.463	7.9	1	1	1	0	0	1	0	1	1	0	1	1	0	0	7817.8			1
P63267	Actin, gamma-enteric smooth muscle OS=Homo sapiens OX=9606 GN=ACTG2 PE=1 SV=1	ACTG2	41.876	41.8	19	14	1	4	9	6	9	13	11	0	1	0	211850	3923900	348260	0.141737	2.62526	0.233001	0.089	0.054	1.644
P62750	60S ribosomal protein L23a OS=Homo sapiens OX=9606 GN=RPL23A PE=1 SV=1	RPL23A	17.695	8.3	1	1	1	0	1	0	0	1	0	0	1	0	0	31639	0		1
P62753	40S ribosomal protein S6 OS=Homo sapiens OX=9606 GN=RPS6 PE=1 SV=1	RPS6	28.68	6.8	1	1	1	0	1	0	0	1	0	0	1	0	0	38540	0		1
P62805	Histone H4 OS=Homo sapiens OX=9606 GN=H4C1 PE=1 SV=2	H4C1	11.367	51.5	16	6	6	5	3	8	6	3	6	6	3	6	938920	651220	1085300	1.05282	0.73022	1.21696	1.667	1.442	1.156
P62820	Ras-related protein Rab-1A OS=Homo sapiens OX=9606 GN=RAB1A PE=1 SV=3	RAB1A	22.677	10.2	1	1	1	0	1	0	0	1	0	0	1	0	0	35166	0		1
P62826	GTP-binding nuclear protein Ran OS=Homo sapiens OX=9606 GN=RAN PE=1 SV=3	RAN	24.423	12	2	2	2	0	1	1	1	2	1	1	2	1	0	25782	0		1
P62841	40S ribosomal protein S15 OS=Homo sapiens OX=9606 GN=RPS15 PE=1 SV=2	RPS15	17.04	18.6	1	1	1	0	0	1	1	1	1	1	1	1	0	0	8051.5			1
P62854	40S ribosomal protein S26 OS=Homo sapiens OX=9606 GN=RPS26 PE=1 SV=3	RPS26	13.015	13	1	1	1	0	1	0	0	1	0	0	1	0	0	29794	0		1
P62861	40S ribosomal protein S30 OS=Homo sapiens OX=9606 GN=FAU PE=1 SV=1	FAU	6.6478	16.9	1	1	1	0	1	0	1	1	0	1	1	0	0	163190	0		1
P62873	Guanine nucleotide-binding protein G(I)/G(S)/G(T) subunit beta-1 OS=Homo sapiens OX=9606 GN=GNB1 PE=1 SV=3	GNB1	37.377	12.1	5	3	3	1	3	1	1	3	1	1	3	1	0	107300	0		1
P62888	60S ribosomal protein L30 OS=Homo sapiens OX=9606 GN=RPL30 PE=1 SV=2	RPL30	12.784	40.9	3	3	3	0	0	3	2	1	3	2	1	3	24873	0	36370	0.812272		1.18773			1.462
P62906	60S ribosomal protein L10a OS=Homo sapiens OX=9606 GN=RPL10A PE=1 SV=2	RPL10A	24.831	7.4	1	1	1	0	0	1	1	0	1	1	0	1	0	0	5380			1
P62917	60S ribosomal protein L8 OS=Homo sapiens OX=9606 GN=RPL8 PE=1 SV=2	RPL8	28.024	18.3	5	3	3	1	3	1	2	3	2	2	3	2	16949	93866	32495	0.354804	1.96496	0.680239	0.346	0.181	1.917
P62937	Peptidyl-prolyl cis-trans isomerase A OS=Homo sapiens OX=9606 GN=PPIA PE=1 SV=2	PPIA	18.012	38.2	12	5	5	4	4	4	5	4	3	5	4	3	917110	670880	1183700	0.992654	0.726142	1.2812	1.764	1.367	1.291
P62942	Peptidyl-prolyl cis-trans isomerase FKBP1A OS=Homo sapiens OX=9606 GN=FKBP1A PE=1 SV=2	FKBP1A	11.951	29.6	4	3	3	2	0	2	3	0	3	3	0	3	46764	0	34311	1.1536		0.846401			0.734
P63104	14-3-3 protein zeta/delta OS=Homo sapiens OX=9606 GN=YWHAZ PE=1 SV=1	YWHAZ	27.745	34.7	8	6	5	3	2	3	5	5	5	4	4	4	153890	85857	135690	1.22969	0.686057	1.08426	1.58	1.792	0.882
Q9GZV4	Eukaryotic translation initiation factor 5A-2 OS=Homo sapiens OX=9606 GN=EIF5A2 PE=1 SV=3	EIF5A2	16.793	19.6	4	2	2	2	0	2	2	0	2	2	0	2	35332	0	53198	0.798193		1.20181			1.506
P63244	Receptor of activated protein C kinase 1 OS=Homo sapiens OX=9606 GN=RACK1 PE=1 SV=3	RACK1	35.076	13.9	2	2	2	0	2	0	1	2	0	1	2	0	0	61531	0		1
P63261	Actin, cytoplasmic 2 OS=Homo sapiens OX=9606 GN=ACTG1 PE=1 SV=1	ACTG1	41.792	68.8	1	20	1	0	1	0	16	17	17	0	1	0	0	92040	0		1
P67809	Y-box-binding protein 1 OS=Homo sapiens OX=9606 GN=YBX1 PE=1 SV=3	YBX1	35.924	22.8	6	4	4	0	3	3	0	3	3	0	3	3	0	230710	55560		1.61183	0.388165	0.241
P67936	Tropomyosin alpha-4 chain OS=Homo sapiens OX=9606 GN=TPM4 PE=1 SV=3	TPM4	28.521	19	7	5	2	1	4	2	1	4	4	0	1	2	0	673750	56214		1.84598	0.154019	0.083
P68104	Elongation factor 1-alpha 1 OS=Homo sapiens OX=9606 GN=EEF1A1 PE=1 SV=1	EEF1A1	50.14	36.6	24	9	9	2	13	9	5	7	8	5	7	8	530150	3553700	1082900	0.307824	2.0634	0.628771	0.305	0.149	2.043
P68363	Tubulin alpha-1B chain OS=Homo sapiens OX=9606 GN=TUBA1B PE=1 SV=1	TUBA1B	50.151	41	23	11	1	2	13	8	5	11	9	0	1	1	377570	1095300	757320	0.507898	1.47337	1.01873	0.691	0.345	2.006
P68371	Tubulin beta-4B chain OS=Homo sapiens OX=9606 GN=TUBB4B PE=1 SV=1	TUBB4B	49.83	29.4	1	8	1	0	1	0	3	4	6	1	1	1	0	0	8016.2			1
P68431	Histone H3.1 OS=Homo sapiens OX=9606 GN=H3C1 PE=1 SV=2	H3C1	15.404	30.1	5	2	1	1	3	1	1	2	1	0	1	0	0	723960	0		1
P68871	Hemoglobin subunit beta OS=Homo sapiens OX=9606 GN=HBB PE=1 SV=2	HBB	15.998	95.2	124	16	9	59	15	50	16	12	15	9	5	8	104910000	15899000	61747000	1.72402	0.261273	1.01471	3.884	6.599	0.589
P69892	Hemoglobin subunit gamma-2 OS=Homo sapiens OX=9606 GN=HBG2 PE=1 SV=2	HBG2	16.126	51.7	9	7	5	7	0	2	7	2	6	5	0	4	762640	0	194760	1.59315		0.406852			0.255
P69905	Hemoglobin subunit alpha OS=Homo sapiens OX=9606 GN=HBA1 PE=1 SV=2	HBA1	15.257	83.8	104	8	5	41	16	47	8	5	8	5	2	5	76834000	32661000	65260000	1.319	0.560688	1.12031	1.998	2.352	0.849
Q5TFQ8	Signal-regulatory protein beta-1 isoform 3 OS=Homo sapiens OX=9606 GN=SIRPB1 PE=1 SV=1	SIRPB1	43.359	6.5	1	2	1	0	1	0	0	2	0	0	1	0	0	31233	0		1
P78371	T-complex protein 1 subunit beta OS=Homo sapiens OX=9606 GN=CCT2 PE=1 SV=4	CCT2	57.488	24.5	9	7	7	0	8	1	0	7	1	0	7	1	0	205150	0		1
P78380	Oxidized low-density lipoprotein receptor 1 OS=Homo sapiens OX=9606 GN=OLR1 PE=1 SV=1	OLR1	30.959	13.2	5	3	3	1	3	1	2	3	1	2	3	1	42476	242130	0	0.29849	1.70151			0.175
P78417	Glutathione S-transferase omega-1 OS=Homo sapiens OX=9606 GN=GSTO1 PE=1 SV=2	GSTO1	27.566	9.1	2	2	2	0	0	2	1	1	2	1	1	2	0	0	34076			1
P78527	DNA-dependent protein kinase catalytic subunit OS=Homo sapiens OX=9606 GN=PRKDC PE=1 SV=3	PRKDC	469.08	0.4	1	1	1	0	1	0	0	1	0	0	1	0	0	29975	0		1
P80108	Phosphatidylinositol-glycan-specific phospholipase D OS=Homo sapiens OX=9606 GN=GPLD1 PE=1 SV=3	GPLD1	92.335	8.3	9	6	6	6	0	3	6	0	6	6	0	6	141330	0	162310	0.930905		1.06909			1.148
P80188	Neutrophil gelatinase-associated lipocalin OS=Homo sapiens OX=9606 GN=LCN2 PE=1 SV=2	LCN2	22.588	22.7	4	3	3	2	1	1	2	1	1	2	1	1	33463	0	0	1
P80511	Protein S100-A12 OS=Homo sapiens OX=9606 GN=S100A12 PE=1 SV=2	S100A12	10.575	30.4	5	2	2	2	1	2	2	1	2	2	1	2	26361	0	81429	0.489118		1.51088			3.089
P80748	Immunoglobulin lambda variable 3-21 OS=Homo sapiens OX=9606 GN=IGLV3-21 PE=1 SV=2	IGLV3-21	12.446	32.5	1	2	1	0	0	1	2	1	2	1	0	1	0	0	77471			1
P81172	Hepcidin OS=Homo sapiens OX=9606 GN=HAMP PE=1 SV=2	HAMP	9.4081	19	30	1	1	11	5	14	1	1	1	1	1	1	8566300	3731400	14805000	0.948204	0.413029	1.63877	3.968	2.296	1.728
P82979	SAP domain-containing ribonucleoprotein OS=Homo sapiens OX=9606 GN=SARNP PE=1 SV=3	SARNP	23.671	9	1	1	1	0	1	0	0	1	0	0	1	0	0	24494	0		1
P82980	Retinol-binding protein 5 OS=Homo sapiens OX=9606 GN=RBP5 PE=1 SV=3	RBP5	15.931	20	2	2	2	0	0	2	1	1	2	1	1	2	0	0	34966			1
Q969Q0	60S ribosomal protein L36a-like OS=Homo sapiens OX=9606 GN=RPL36AL PE=1 SV=3	RPL36AL	12.469	7.5	1	1	1	0	1	0	0	1	0	0	1	0	0	19513	0		1
Q13185	Chromobox protein homolog 3 OS=Homo sapiens OX=9606 GN=CBX3 PE=1 SV=4	CBX3	20.811	8.7	1	1	1	0	1	0	0	1	0	0	1	0	0	108950	0		1
P84098	60S ribosomal protein L19 OS=Homo sapiens OX=9606 GN=RPL19 PE=1 SV=1	RPL19	23.466	13.3	2	2	2	0	1	1	1	1	2	1	1	2	0	0	29061			1
P84243	Histone H3.3 OS=Homo sapiens OX=9606 GN=H3-3A PE=1 SV=2	H3-3A	15.328	30.1	1	2	1	0	1	0	1	2	1	0	1	0	0	84078	0		1
P98160	Basement membrane-specific heparan sulfate proteoglycan core protein OS=Homo sapiens OX=9606 GN=HSPG2 PE=1 SV=4	HSPG2	468.83	10.5	59	29	29	20	20	19	21	20	24	21	20	24	1911800	2929700	1118500	0.962315	1.47468	0.563003	0.382	0.653	0.585
P98164	Low-density lipoprotein receptor-related protein 2 OS=Homo sapiens OX=9606 GN=LRP2 PE=1 SV=3	LRP2	521.95	9.8	62	33	33	26	10	26	27	14	29	27	14	29	1002400	1013500	914650	1.02615	1.03752	0.936326	0.902	0.989	0.912
Q00610	Clathrin heavy chain 1 OS=Homo sapiens OX=9606 GN=CLTC PE=1 SV=5	CLTC	191.61	3.9	5	4	4	0	4	1	1	3	2	1	3	2	0	100940	0		1
Q00688	Peptidyl-prolyl cis-trans isomerase FKBP3 OS=Homo sapiens OX=9606 GN=FKBP3 PE=1 SV=1	FKBP3	25.177	6.7	2	1	1	1	0	1	1	0	1	1	0	1	0	0	12252			1
Q00796	Sorbitol dehydrogenase OS=Homo sapiens OX=9606 GN=SORD PE=1 SV=4	SORD	38.324	41.7	13	9	9	9	0	4	9	0	6	9	0	6	322320	0	228250	1.17086		0.829141			0.708
Q00839	Heterogeneous nuclear ribonucleoprotein U OS=Homo sapiens OX=9606 GN=HNRNPU PE=1 SV=6	HNRNPU	90.583	5	2	2	2	0	2	0	1	2	0	1	2	0	0	118810	0		1
Q01082	Spectrin beta chain, non-erythrocytic 1 OS=Homo sapiens OX=9606 GN=SPTBN1 PE=1 SV=2	SPTBN1	274.61	1.4	2	2	2	0	0	2	1	0	2	1	0	2	0	0	23210			1
Q01130	Serine/arginine-rich splicing factor 2 OS=Homo sapiens OX=9606 GN=SRSF2 PE=1 SV=4	SRSF2	25.476	7.7	1	1	1	0	0	1	0	0	1	0	0	1	0	0	8756.4			1
Q01459	Di-N-acetylchitobiase OS=Homo sapiens OX=9606 GN=CTBS PE=1 SV=1	CTBS	43.759	24.4	12	6	6	5	3	4	6	2	5	6	2	5	187480	358880	162700	0.793219	1.51841	0.688376	0.453	0.522	0.868
Q01469	Fatty acid-binding protein 5 OS=Homo sapiens OX=9606 GN=FABP5 PE=1 SV=3	FABP5	15.164	39.3	4	4	4	0	0	4	1	0	4	1	0	4	0	0	109120			1
Q01518	Adenylyl cyclase-associated protein 1 OS=Homo sapiens OX=9606 GN=CAP1 PE=1 SV=5	CAP1	51.901	6.5	3	2	2	1	0	2	2	0	2	2	0	2	27886	0	38403	0.841346		1.15865			1.377
Q01524	Defensin-6 OS=Homo sapiens OX=9606 GN=DEFA6 PE=1 SV=1	DEFA6	10.975	20	4	1	1	1	2	1	1	1	1	1	1	1	0	0	42623			1
Q01581	Hydroxymethylglutaryl-CoA synthase, cytoplasmic OS=Homo sapiens OX=9606 GN=HMGCS1 PE=1 SV=2	HMGCS1	57.293	3.5	1	1	1	1	0	0	1	0	1	1	0	1	0	0	10591			1
Q02383	Semenogelin-2 OS=Homo sapiens OX=9606 GN=SEMG2 PE=1 SV=1	SEMG2	65.444	25.3	17	11	9	0	2	15	0	4	11	0	2	9	0	101720	356480		0.443998	1.556	3.505
Q02413	Desmoglein-1 OS=Homo sapiens OX=9606 GN=DSG1 PE=1 SV=2	DSG1	113.75	7.3	9	5	4	0	6	3	0	4	3	0	4	3	0	386220	44097		1.79505	0.204951	0.114
Q02487	Desmocollin-2 OS=Homo sapiens OX=9606 GN=DSC2 PE=1 SV=1	DSC2	99.961	8.1	6	4	4	3	1	2	4	1	4	4	1	4	133730	0	104470	1.12284		0.877162			0.781
Q02790	Peptidyl-prolyl cis-trans isomerase FKBP4 OS=Homo sapiens OX=9606 GN=FKBP4 PE=1 SV=3	FKBP4	51.804	8.7	2	2	2	0	2	0	1	2	1	1	2	1	0	65665	0		1
Q02818	Nucleobindin-1 OS=Homo sapiens OX=9606 GN=NUCB1 PE=1 SV=4	NUCB1	53.879	34.5	29	13	13	4	13	12	9	10	12	9	10	12	189270	1163700	390400	0.325697	2.0025	0.671802	0.335	0.163	2.063
Q02878	60S ribosomal protein L6 OS=Homo sapiens OX=9606 GN=RPL6 PE=1 SV=3	RPL6	32.728	11.1	3	3	3	0	2	1	1	2	2	1	2	2	0	43726	0		1
Q02985	Complement factor H-related protein 3 OS=Homo sapiens OX=9606 GN=CFHR3 PE=1 SV=2	CFHR3	37.323	7.3	1	2	1	1	0	0	2	1	2	1	0	1	0	0	8892.3			1
Q03154	Aminoacylase-1 OS=Homo sapiens OX=9606 GN=ACY1 PE=1 SV=1	ACY1	45.884	39.7	26	12	12	12	5	9	11	5	10	11	5	10	568000	443770	427340	1.18406	0.925093	0.890842	0.963	1.28	0.752
Q03403	Trefoil factor 2 OS=Homo sapiens OX=9606 GN=TFF2 PE=1 SV=2	TFF2	14.284	22.5	5	3	3	0	4	1	0	3	1	0	3	1	0	340800	0		1
Q03405	Urokinase plasminogen activator surface receptor OS=Homo sapiens OX=9606 GN=PLAUR PE=1 SV=1	PLAUR	36.978	13.1	3	3	3	0	3	0	0	3	1	0	3	1	0	96362	0		1
Q03591	Complement factor H-related protein 1 OS=Homo sapiens OX=9606 GN=CFHR1 PE=1 SV=2	CFHR1	37.65	30.6	15	8	1	6	5	4	8	7	8	1	1	1	812060	3359000	317620	0.542739	2.24498	0.212281	0.095	0.242	0.391
Q04446	1,4-alpha-glucan-branching enzyme OS=Homo sapiens OX=9606 GN=GBE1 PE=1 SV=3	GBE1	80.473	2	2	1	1	1	0	1	1	1	1	1	1	1	0	0	23689			1
Q04756	Hepatocyte growth factor activator OS=Homo sapiens OX=9606 GN=HGFAC PE=1 SV=1	HGFAC	70.681	22.9	16	9	9	6	0	10	8	1	9	8	1	9	595160	0	689810	0.926341		1.07366			1.159
Q05682	Caldesmon OS=Homo sapiens OX=9606 GN=CALD1 PE=1 SV=3	CALD1	93.23	2.4	1	1	1	0	0	1	0	0	1	0	0	1	0	0	4896.7			1
Q06033	Inter-alpha-trypsin inhibitor heavy chain H3 OS=Homo sapiens OX=9606 GN=ITIH3 PE=1 SV=2	ITIH3	99.848	11.5	13	7	7	6	0	7	7	0	6	7	0	6	224750	0	274920	0.899594		1.10041			1.223
Q06210	Glutamine--fructose-6-phosphate aminotransferase [isomerizing] 1 OS=Homo sapiens OX=9606 GN=GFPT1 PE=1 SV=3	GFPT1	78.806	5.2	3	2	2	0	3	0	0	2	0	0	2	0	0	210690	0		1
Q06323	Proteasome activator complex subunit 1 OS=Homo sapiens OX=9606 GN=PSME1 PE=1 SV=1	PSME1	28.723	4.4	1	1	1	0	0	1	1	0	1	1	0	1	0	0	14121			1
Q06481	Amyloid-like protein 2 OS=Homo sapiens OX=9606 GN=APLP2 PE=1 SV=2	APLP2	86.955	3.5	4	2	2	1	2	1	1	2	1	1	2	1	0	140580	0		1
Q06830	Peroxiredoxin-1 OS=Homo sapiens OX=9606 GN=PRDX1 PE=1 SV=1	PRDX1	22.11	37.7	9	6	6	2	3	4	3	3	6	3	3	6	50446	280190	37719	0.410848	2.28196	0.307196	0.135	0.18	0.748
Q07075	Glutamyl aminopeptidase OS=Homo sapiens OX=9606 GN=ENPEP PE=1 SV=3	ENPEP	109.24	14.5	18	11	11	6	7	5	9	6	10	9	6	10	201740	759110	198960	0.521827	1.96354	0.514636	0.262	0.266	0.986
Q07507	Dermatopontin OS=Homo sapiens OX=9606 GN=DPT PE=1 SV=2	DPT	24.005	8	2	1	1	1	0	1	1	0	1	1	0	1	0	0	2456			1
Q07654	Trefoil factor 3 OS=Homo sapiens OX=9606 GN=TFF3 PE=1 SV=2	TFF3	10.181	24.5	3	2	2	0	3	0	0	2	0	0	2	0	0	426600	0		1
Q08188	Protein-glutamine gamma-glutamyltransferase E OS=Homo sapiens OX=9606 GN=TGM3 PE=1 SV=4	TGM3	76.631	8.4	4	4	4	0	3	1	2	3	2	2	3	2	105710	48611	0	1.37	0.629999			2.175
Q08211	ATP-dependent RNA helicase A OS=Homo sapiens OX=9606 GN=DHX9 PE=1 SV=4	DHX9	140.96	2.8	2	2	2	0	2	0	0	2	0	0	2	0	0	25785	0		1
Q08257	Quinone oxidoreductase OS=Homo sapiens OX=9606 GN=CRYZ PE=1 SV=1	CRYZ	35.206	23.4	6	4	4	4	0	2	4	1	4	4	1	4	70170	0	30879	1.38883		0.611169			0.44
Q08345	Epithelial discoidin domain-containing receptor 1 OS=Homo sapiens OX=9606 GN=DDR1 PE=1 SV=1	DDR1	101.13	2	1	1	1	0	0	1	0	0	1	0	0	1	0	0	19869			1
Q08380	Galectin-3-binding protein OS=Homo sapiens OX=9606 GN=LGALS3BP PE=1 SV=1	LGALS3BP	65.33	17.8	22	7	7	9	2	11	6	3	7	6	3	7	772920	653500	574170	1.15904	0.979961	0.861001	0.879	1.183	0.743
Q08554	Desmocollin-1 OS=Homo sapiens OX=9606 GN=DSC1 PE=1 SV=2	DSC1	99.986	10.3	10	7	7	3	7	0	2	5	2	2	5	2	46251	0	0	1
Q09666	Neuroblast differentiation-associated protein AHNAK OS=Homo sapiens OX=9606 GN=AHNAK PE=1 SV=2	AHNAK	629.09	0.3	1	1	1	0	1	0	0	1	0	0	1	0	0	17087	0		1
Q10588	ADP-ribosyl cyclase/cyclic ADP-ribose hydrolase 2 OS=Homo sapiens OX=9606 GN=BST1 PE=1 SV=2	BST1	35.724	5	1	1	1	0	1	0	0	1	1	0	1	1	0	0	11816			1
Q12805	EGF-containing fibulin-like extracellular matrix protein 1 OS=Homo sapiens OX=9606 GN=EFEMP1 PE=1 SV=2	EFEMP1	54.64	10.8	7	3	3	3	1	3	3	1	3	3	1	3	94696	0	71489	1.13965		0.860354			0.755
Q12841	Follistatin-related protein 1 OS=Homo sapiens OX=9606 GN=FSTL1 PE=1 SV=1	FSTL1	34.985	17.2	7	5	5	1	3	3	2	5	3	2	5	3	74550	397060	104370	0.388295	2.06809	0.543613	0.263	0.188	1.4
Q12860	Contactin-1 OS=Homo sapiens OX=9606 GN=CNTN1 PE=1 SV=1	CNTN1	113.32	3.5	3	3	3	0	3	0	0	3	0	0	3	0	0	57880	0		1
Q12905	Interleukin enhancer-binding factor 2 OS=Homo sapiens OX=9606 GN=ILF2 PE=1 SV=2	ILF2	43.062	11.3	2	2	2	0	2	0	0	2	0	0	2	0	0	19451	0		1
Q12907	Vesicular integral-membrane protein VIP36 OS=Homo sapiens OX=9606 GN=LMAN2 PE=1 SV=1	LMAN2	40.228	53.7	49	15	15	17	14	18	15	10	14	15	10	14	5474800	6992400	6227900	0.87854	1.12207	0.99939	0.891	0.783	1.138
Q12931	Heat shock protein 75 kDa, mitochondrial OS=Homo sapiens OX=9606 GN=TRAP1 PE=1 SV=3	TRAP1	80.109	2	1	1	1	0	1	0	0	1	0	0	1	0	0	20209	0		1
Q12955	Ankyrin-3 OS=Homo sapiens OX=9606 GN=ANK3 PE=1 SV=3	ANK3	480.4	0.3	1	1	1	0	0	1	0	1	1	0	1	1	0	0	322200			1
Q13011	Delta(3,5)-Delta(2,4)-dienoyl-CoA isomerase, mitochondrial OS=Homo sapiens OX=9606 GN=ECH1 PE=1 SV=2	ECH1	35.816	5.2	2	1	1	0	2	0	0	1	0	0	1	0	0	28220	0		1
Q13113	PDZK1-interacting protein 1 OS=Homo sapiens OX=9606 GN=PDZK1IP1 PE=1 SV=1	PDZK1IP1	12.227	14.9	2	1	1	1	0	1	1	0	1	1	0	1	0	0	26185			1
Q13151	Heterogeneous nuclear ribonucleoprotein A0 OS=Homo sapiens OX=9606 GN=HNRNPA0 PE=1 SV=1	HNRNPA0	30.84	12.1	2	2	2	0	2	0	0	2	0	0	2	0	0	92068	0		1
Q13162	Peroxiredoxin-4 OS=Homo sapiens OX=9606 GN=PRDX4 PE=1 SV=1	PRDX4	30.54	5.9	2	1	1	0	2	0	0	1	1	0	1	1	0	0	9327.6			1
Q13228	Methanethiol oxidase OS=Homo sapiens OX=9606 GN=SELENBP1 PE=1 SV=2	SELENBP1	52.39	11.2	6	4	4	2	0	4	3	0	4	3	0	4	99737	0	78283	1.12051		0.879485			0.785
Q13275	Semaphorin-3F OS=Homo sapiens OX=9606 GN=SEMA3F PE=2 SV=2	SEMA3F	88.38	2.7	3	1	1	1	0	2	1	0	1	1	0	1	0	0	634280			1
Q13332	Receptor-type tyrosine-protein phosphatase S OS=Homo sapiens OX=9606 GN=PTPRS PE=1 SV=3	PTPRS	217.04	1.1	2	1	1	1	0	1	1	0	1	1	0	1	0	0	14574			1
Q13508	Ecto-ADP-ribosyltransferase 3 OS=Homo sapiens OX=9606 GN=ART3 PE=1 SV=2	ART3	43.923	11.3	5	3	3	3	0	2	3	0	2	3	0	2	56244	0	59577	0.971223		1.02878			1.059
Q13510	Acid ceramidase OS=Homo sapiens OX=9606 GN=ASAH1 PE=1 SV=5	ASAH1	44.659	38	20	13	13	9	3	8	12	4	12	12	4	12	977310	914770	562690	1.19438	1.11795	0.687669	0.615	1.068	0.576
Q13621	Solute carrier family 12 member 1 OS=Homo sapiens OX=9606 GN=SLC12A1 PE=1 SV=2	SLC12A1	121.45	9.6	9	8	8	0	9	0	1	8	1	1	8	1	0	532320	0		1
Q13642	Four and a half LIM domains protein 1 OS=Homo sapiens OX=9606 GN=FHL1 PE=1 SV=4	FHL1	36.263	4.6	1	1	1	0	0	1	0	0	1	0	0	1	0	0	15964			1
Q13813	Spectrin alpha chain, non-erythrocytic 1 OS=Homo sapiens OX=9606 GN=SPTAN1 PE=1 SV=3	SPTAN1	284.54	2.3	4	3	3	2	1	1	2	1	2	2	1	2	36618	0	22940	1.22966		0.770342			0.626
Q14019	Coactosin-like protein OS=Homo sapiens OX=9606 GN=COTL1 PE=1 SV=3	COTL1	15.945	30.3	6	2	2	3	1	2	2	1	2	2	1	2	105700	0	84301	1.11263		0.887374			0.798
Q14103	Heterogeneous nuclear ribonucleoprotein D0 OS=Homo sapiens OX=9606 GN=HNRNPD PE=1 SV=1	HNRNPD	38.434	3.9	3	1	1	1	1	1	1	1	1	1	1	1	0	0	57669			1
Q14118	Dystroglycan OS=Homo sapiens OX=9606 GN=DAG1 PE=1 SV=2	DAG1	97.44	1.2	2	1	1	1	0	1	1	1	1	1	1	1	0	0	53982			1
Q14126	Desmoglein-2 OS=Homo sapiens OX=9606 GN=DSG2 PE=1 SV=2	DSG2	122.29	1.9	2	1	1	1	0	1	1	0	1	1	0	1	0	0	10263			1
Q14210	Lymphocyte antigen 6D OS=Homo sapiens OX=9606 GN=LY6D PE=1 SV=1	LY6D	13.286	14.8	2	2	2	0	2	0	0	2	1	0	2	1	0	352190	0		1
Q14247	Src substrate cortactin OS=Homo sapiens OX=9606 GN=CTTN PE=1 SV=2	CTTN	61.585	5.5	4	2	2	1	2	1	1	2	1	1	2	1	0	95446	0		1
Q14314	Fibroleukin OS=Homo sapiens OX=9606 GN=FGL2 PE=1 SV=1	FGL2	50.228	5.5	1	1	1	0	0	1	0	0	1	0	0	1	0	0	9867.7			1
Q14393	Growth arrest-specific protein 6 OS=Homo sapiens OX=9606 GN=GAS6 PE=1 SV=3	GAS6	74.925	2.2	1	1	1	0	0	1	0	0	1	0	0	1	0	0	12335			1
Q14508	WAP four-disulfide core domain protein 2 OS=Homo sapiens OX=9606 GN=WFDC2 PE=1 SV=2	WFDC2	12.993	11.3	1	1	1	0	1	0	0	1	0	0	1	0	0	60956	0		1
Q14515	SPARC-like protein 1 OS=Homo sapiens OX=9606 GN=SPARCL1 PE=1 SV=2	SPARCL1	75.207	23.8	20	12	12	2	12	6	4	10	6	4	10	6	46982	720660	77142	0.166843	2.55921	0.273947	0.107	0.065	1.642
Q14520	Hyaluronan-binding protein 2 OS=Homo sapiens OX=9606 GN=HABP2 PE=1 SV=1	HABP2	62.671	42.7	62	27	27	26	2	34	25	8	27	25	8	27	9247000	716010	11609000	1.28597	0.099575	1.61445	16.213	12.915	1.255
Q14624	Inter-alpha-trypsin inhibitor heavy chain H4 OS=Homo sapiens OX=9606 GN=ITIH4 PE=1 SV=4	ITIH4	103.36	34.1	86	26	26	38	7	41	22	11	26	22	11	26	15667000	2415800	12542000	1.53474	0.236651	1.22861	5.192	6.485	0.801
Q14677	Clathrin interactor 1 OS=Homo sapiens OX=9606 GN=CLINT1 PE=1 SV=1	CLINT1	68.259	5.3	2	2	2	0	0	2	1	0	2	1	0	2	0	0	29752			1
Q14697	Neutral alpha-glucosidase AB OS=Homo sapiens OX=9606 GN=GANAB PE=1 SV=3	GANAB	106.87	1.6	1	1	1	0	1	0	0	1	0	0	1	0	0	39070	0		1
Q14764	Major vault protein OS=Homo sapiens OX=9606 GN=MVP PE=1 SV=4	MVP	99.326	7.3	5	4	4	1	1	3	2	2	4	2	2	4	23460	25669	24041	0.96187	1.05244	0.985691	0.937	0.914	1.025
Q14766	Latent-transforming growth factor beta-binding protein 1 OS=Homo sapiens OX=9606 GN=LTBP1 PE=1 SV=4	LTBP1	186.79	1.7	3	2	2	0	2	1	1	2	1	1	2	1	0	302680	0		1
Q14767	Latent-transforming growth factor beta-binding protein 2 OS=Homo sapiens OX=9606 GN=LTBP2 PE=1 SV=3	LTBP2	195.05	7.3	13	10	10	1	10	2	3	9	2	3	9	2	62508	926070	438910	0.131366	1.94622	0.922411	0.474	0.067	7.022
Q14847	LIM and SH3 domain protein 1 OS=Homo sapiens OX=9606 GN=LASP1 PE=1 SV=2	LASP1	29.717	11.1	3	3	3	0	3	0	0	3	1	0	3	1	0	86571	0		1
Q14894	Ketimine reductase mu-crystallin OS=Homo sapiens OX=9606 GN=CRYM PE=1 SV=1	CRYM	33.775	10.8	2	2	2	0	0	2	2	0	2	2	0	2	29961	0	24990	1.09046		0.909538			0.834
Q14914	Prostaglandin reductase 1 OS=Homo sapiens OX=9606 GN=PTGR1 PE=1 SV=2	PTGR1	35.869	9.4	2	2	2	0	1	1	1	1	1	1	1	1	0	20362	0		1
Q14956	Transmembrane glycoprotein NMB OS=Homo sapiens OX=9606 GN=GPNMB PE=1 SV=2	GPNMB	63.922	3.1	1	1	1	0	0	1	0	0	1	0	0	1	0	0	2993.4			1
Q14974	Importin subunit beta-1 OS=Homo sapiens OX=9606 GN=KPNB1 PE=1 SV=2	KPNB1	97.169	4.8	3	2	2	0	3	0	0	2	0	0	2	0	0	35420	0		1
Q15029	116 kDa U5 small nuclear ribonucleoprotein component OS=Homo sapiens OX=9606 GN=EFTUD2 PE=1 SV=1	EFTUD2	109.43	4.1	2	2	2	0	2	0	0	2	0	0	2	0	0	25629	0		1
Q15113	Procollagen C-endopeptidase enhancer 1 OS=Homo sapiens OX=9606 GN=PCOLCE PE=1 SV=2	PCOLCE	47.972	8.2	3	3	3	0	3	0	2	3	0	2	3	0	12402	65076	0	0.320142	1.67986			0.191
Q15149	Plectin OS=Homo sapiens OX=9606 GN=PLEC PE=1 SV=3	PLEC	531.78	2	6	5	4	0	6	0	0	5	0	0	4	0	0	133970	0		1
Q15185	Prostaglandin E synthase 3 OS=Homo sapiens OX=9606 GN=PTGES3 PE=1 SV=1	PTGES3	18.697	10.6	1	1	1	0	0	1	1	0	1	1	0	1	0	0	14210			1
Q15274	Nicotinate-nucleotide pyrophosphorylase [carboxylating] OS=Homo sapiens OX=9606 GN=QPRT PE=1 SV=3	QPRT	30.845	42.8	11	7	7	4	0	7	7	1	7	7	1	7	307780	0	300190	1.01248		0.987516			0.975
Q15365	Poly(rC)-binding protein 1 OS=Homo sapiens OX=9606 GN=PCBP1 PE=1 SV=2	PCBP1	37.497	14	3	2	2	0	3	0	0	2	0	0	2	0	0	71473	0		1
Q15375	Ephrin type-A receptor 7 OS=Homo sapiens OX=9606 GN=EPHA7 PE=1 SV=3	EPHA7	112.1	1.7	1	1	1	1	0	0	1	0	0	1	0	0	9295.5	0	0	1
Q15393	Splicing factor 3B subunit 3 OS=Homo sapiens OX=9606 GN=SF3B3 PE=1 SV=4	SF3B3	135.58	1.2	1	1	1	0	1	0	0	1	0	0	1	0	0	14729	0		1
Q15427	Splicing factor 3B subunit 4 OS=Homo sapiens OX=9606 GN=SF3B4 PE=1 SV=1	SF3B4	44.385	5.7	1	1	1	0	1	0	0	1	0	0	1	0	0	54559	0		1
Q15485	Ficolin-2 OS=Homo sapiens OX=9606 GN=FCN2 PE=1 SV=2	FCN2	34.001	10.2	2	2	2	0	1	1	0	1	1	0	1	1	0	0	22687			1
Q15517	Corneodesmosin OS=Homo sapiens OX=9606 GN=CDSN PE=1 SV=3	CDSN	51.522	5.1	2	2	2	0	2	0	0	2	0	0	2	0	0	260790	0		1
Q15582	Transforming growth factor-beta-induced protein ig-h3 OS=Homo sapiens OX=9606 GN=TGFBI PE=1 SV=1	TGFBI	74.68	9.8	10	6	6	2	0	8	3	0	6	3	0	6	90212	0	290760	0.473589		1.52641			3.223
Q15599	Na(+)/H(+) exchange regulatory cofactor NHE-RF2 OS=Homo sapiens OX=9606 GN=SLC9A3R2 PE=1 SV=2	SLC9A3R2	37.413	14.2	5	4	4	0	1	4	0	1	4	0	1	4	0	0	56318			1
Q15631	Translin OS=Homo sapiens OX=9606 GN=TSN PE=1 SV=1	TSN	26.183	7	1	1	1	0	0	1	1	0	1	1	0	1	0	0	9009.5			1
Q15828	Cystatin-M OS=Homo sapiens OX=9606 GN=CST6 PE=1 SV=1	CST6	16.511	52.3	13	7	7	3	4	6	5	4	5	5	4	5	349660	772090	121710	0.843598	1.86276	0.29364	0.158	0.453	0.348
Q15833	Syntaxin-binding protein 2 OS=Homo sapiens OX=9606 GN=STXBP2 PE=1 SV=2	STXBP2	66.452	3.4	1	1	1	0	0	1	0	0	1	0	0	1	0	0	13754			1
Q15848	Adiponectin OS=Homo sapiens OX=9606 GN=ADIPOQ PE=1 SV=1	ADIPOQ	26.413	6.1	3	1	1	2	0	1	1	0	1	1	0	1	58980	0	126070	0.637449		1.36255			2.138
Q16270	Insulin-like growth factor-binding protein 7 OS=Homo sapiens OX=9606 GN=IGFBP7 PE=1 SV=1	IGFBP7	29.13	51.1	42	14	14	10	20	12	10	14	10	10	14	10	1605700	20231000	3220900	0.192241	2.42214	0.38562	0.159	0.079	2.006
Q16563	Synaptophysin-like protein 1 OS=Homo sapiens OX=9606 GN=SYPL1 PE=1 SV=1	SYPL1	28.565	10	2	2	2	0	2	0	0	2	0	0	2	0	0	177110	0		1
Q16610	Extracellular matrix protein 1 OS=Homo sapiens OX=9606 GN=ECM1 PE=1 SV=2	ECM1	60.673	31.9	26	10	10	10	8	8	10	6	9	10	6	9	414340	480830	202480	1.13244	1.31416	0.5534	0.421	0.862	0.489
Q16627	C-C motif chemokine 14 OS=Homo sapiens OX=9606 GN=CCL14 PE=1 SV=1	CCL14	10.678	22.6	1	1	1	1	0	0	1	0	0	1	0	0	15908	0	0	1
Q16651	Prostasin OS=Homo sapiens OX=9606 GN=PRSS8 PE=1 SV=1	PRSS8	36.431	3.5	1	1	1	1	0	0	1	0	1	1	0	1	0	0	7056.3			1
Q16658	Fascin OS=Homo sapiens OX=9606 GN=FSCN1 PE=1 SV=3	FSCN1	54.529	11.6	5	4	4	0	4	1	2	3	2	2	3	2	9380.7	133010	0	0.13176	1.86824			0.071
Q16698	2,4-dienoyl-CoA reductase, mitochondrial OS=Homo sapiens OX=9606 GN=DECR1 PE=1 SV=1	DECR1	36.067	5.4	1	1	1	1	0	0	1	0	0	1	0	0	9306.4	0	0	1
Q16706	Alpha-mannosidase 2 OS=Homo sapiens OX=9606 GN=MAN2A1 PE=1 SV=2	MAN2A1	131.14	1.3	2	1	1	1	0	1	1	0	1	1	0	1	0	0	16149			1
Q16769	Glutaminyl-peptide cyclotransferase OS=Homo sapiens OX=9606 GN=QPCT PE=1 SV=1	QPCT	40.876	7.2	6	2	2	3	1	2	2	1	2	2	1	2	155840	74455	57855	1.62249	0.775169	0.602343	0.777	2.093	0.371
Q16775	Hydroxyacylglutathione hydrolase, mitochondrial OS=Homo sapiens OX=9606 GN=HAGH PE=1 SV=2	HAGH	33.805	22.1	6	5	5	2	2	2	3	2	4	3	2	4	23750	67855	29578	0.587954	1.67982	0.732231	0.436	0.35	1.245
Q16827	Receptor-type tyrosine-protein phosphatase O OS=Homo sapiens OX=9606 GN=PTPRO PE=1 SV=2	PTPRO	138.34	1.4	1	1	1	0	0	1	0	0	1	0	0	1	0	0	4955.1			1
Q16853	Membrane primary amine oxidase OS=Homo sapiens OX=9606 GN=AOC3 PE=1 SV=3	AOC3	84.621	1.6	2	1	1	1	0	1	1	0	1	1	0	1	0	0	17951			1
Q16881	Thioredoxin reductase 1, cytoplasmic OS=Homo sapiens OX=9606 GN=TXNRD1 PE=1 SV=3	TXNRD1	70.905	3.9	1	1	1	0	1	0	0	1	0	0	1	0	0	15548	0		1
Q3LXA3	Triokinase/FMN cyclase OS=Homo sapiens OX=9606 GN=TKFC PE=1 SV=2	TKFC	58.946	6.6	3	2	2	1	1	1	2	1	2	2	1	2	10675	0	18407	0.734131		1.26587			1.724
Q4G0P3	Hydrocephalus-inducing protein homolog OS=Homo sapiens OX=9606 GN=HYDIN PE=1 SV=3	HYDIN	575.89	0.2	1	1	1	1	0	0	1	1	1	1	1	1	0	0	669950			1
Q562R1	Beta-actin-like protein 2 OS=Homo sapiens OX=9606 GN=ACTBL2 PE=1 SV=2	ACTBL2	42.003	14.1	1	5	1	0	0	1	5	4	5	1	0	1	0	0	5930.6			1
Q5JS37	NHL repeat-containing protein 3 OS=Homo sapiens OX=9606 GN=NHLRC3 PE=2 SV=1	NHLRC3	38.282	4	1	1	1	1	0	0	1	0	0	1	0	0	17239	0	0	1
Q5KU26	Collectin-12 OS=Homo sapiens OX=9606 GN=COLEC12 PE=1 SV=3	COLEC12	81.514	1.6	1	1	1	1	0	0	1	0	1	1	0	1	0	0	2482.4			1
Q5SZK8	FRAS1-related extracellular matrix protein 2 OS=Homo sapiens OX=9606 GN=FREM2 PE=1 SV=2	FREM2	351.15	0.8	2	2	2	0	1	1	0	1	1	0	1	1	0	60732	0		1
Q5T1M5	FK506-binding protein 15 OS=Homo sapiens OX=9606 GN=FKBP15 PE=1 SV=2	FKBP15	133.63	1.3	1	1	1	0	0	1	1	0	1	1	0	1	0	0	1146600			1
Q5T749	Keratinocyte proline-rich protein OS=Homo sapiens OX=9606 GN=KPRP PE=1 SV=1	KPRP	64.135	13.8	5	5	5	0	5	0	0	5	1	0	5	1	0	528370	0		1
Q96SN8	CDK5 regulatory subunit-associated protein 2 OS=Homo sapiens OX=9606 GN=CDK5RAP2 PE=1 SV=5	CDK5RAP2	215.04	0.4	7	1	1	2	3	2	1	1	1	1	1	1	0	0	1936900			1
Q5VW32	BRO1 domain-containing protein BROX OS=Homo sapiens OX=9606 GN=BROX PE=1 SV=1	BROX	46.476	4.6	1	1	1	0	0	1	1	0	1	1	0	1	0	0	9495.1			1
Q68D10	Protein SPT2 homolog OS=Homo sapiens OX=9606 GN=SPTY2D1 PE=1 SV=3	SPTY2D1	75.598	5.5	2	1	1	1	0	1	1	0	1	1	0	1	0	0	628970			1
Q6EMK4	Vasorin OS=Homo sapiens OX=9606 GN=VASN PE=1 SV=1	VASN	71.712	15.8	28	9	9	9	10	9	8	7	8	8	7	8	908230	4495200	782630	0.440456	2.18	0.379545	0.174	0.202	0.862
Q6GTX8	Leukocyte-associated immunoglobulin-like receptor 1 OS=Homo sapiens OX=9606 GN=LAIR1 PE=1 SV=1	LAIR1	31.412	4.5	1	1	1	0	1	0	0	1	0	0	1	0	0	111560	0		1
Q6NV75	Probable G-protein coupled receptor 153 OS=Homo sapiens OX=9606 GN=GPR153 PE=2 SV=2	GPR153	65.36	4.9	3	1	1	1	0	2	1	0	1	1	0	1	0	0	162700			1
Q6P531	Glutathione hydrolase 6 OS=Homo sapiens OX=9606 GN=GGT6 PE=1 SV=2	GGT6	50.509	4.3	1	1	1	0	0	1	0	0	1	0	0	1	0	0	9083.2			1
Q6PK18	2-oxoglutarate and iron-dependent oxygenase domain-containing protein 3 OS=Homo sapiens OX=9606 GN=OGFOD3 PE=1 SV=2	OGFOD3	35.646	11.9	3	3	3	0	2	1	1	3	2	1	3	2	0	23447	14504		1.23565	0.764354	0.619
Q6UWP8	Suprabasin OS=Homo sapiens OX=9606 GN=SBSN PE=1 SV=2	SBSN	60.54	45.1	35	15	15	8	20	7	9	15	10	9	15	10	239650	1991600	206910	0.294874	2.45054	0.25459	0.104	0.12	0.863
Q6UX06	Olfactomedin-4 OS=Homo sapiens OX=9606 GN=OLFM4 PE=1 SV=1	OLFM4	57.279	17.6	9	7	7	2	7	0	3	7	5	3	7	5	318440	475110	72160	1.10351	1.64643	0.250061	0.152	0.67	0.227
Q6UXB4	C-type lectin domain family 4 member G OS=Homo sapiens OX=9606 GN=CLEC4G PE=1 SV=1	CLEC4G	32.561	7.2	1	1	1	0	0	1	1	0	1	1	0	1	0	0	32765			1
Q6UXB8	Peptidase inhibitor 16 OS=Homo sapiens OX=9606 GN=PI16 PE=1 SV=1	PI16	49.471	19.4	19	8	8	6	10	3	5	7	5	5	7	5	301080	2071500	239550	0.345787	2.37909	0.27512	0.116	0.145	0.796
Q6UXG3	CMRF35-like molecule 9 OS=Homo sapiens OX=9606 GN=CD300LG PE=1 SV=2	CD300LG	36.06	4.8	2	1	1	1	1	0	1	1	0	1	1	0	0	7476.5	0		1
Q6X4U4	Sclerostin domain-containing protein 1 OS=Homo sapiens OX=9606 GN=SOSTDC1 PE=1 SV=2	SOSTDC1	23.306	6.8	1	1	1	0	1	0	0	1	1	0	1	1	0	0	13356			1
Q6ZVX7	F-box only protein 50 OS=Homo sapiens OX=9606 GN=NCCRP1 PE=1 SV=1	NCCRP1	30.847	4	1	1	1	0	1	0	0	1	0	0	1	0	0	33136	0		1
Q8WVV5	Butyrophilin subfamily 2 member A2 OS=Homo sapiens OX=9606 GN=BTN2A2 PE=1 SV=2	BTN2A2	59.07	3.8	2	2	2	0	2	0	0	2	2	0	2	2	0	175340	16858		1.82458	0.175423	0.096
Q7L8L6	FAST kinase domain-containing protein 5, mitochondrial OS=Homo sapiens OX=9606 GN=FASTKD5 PE=1 SV=1	FASTKD5	86.573	2.5	2	1	1	1	0	1	1	0	1	1	0	1	0	0	151720			1
Q7Z4W1	L-xylulose reductase OS=Homo sapiens OX=9606 GN=DCXR PE=1 SV=2	DCXR	25.913	9.4	2	2	2	1	1	0	2	1	1	2	1	1	24562	0	0	1
Q7Z5L0	Vitelline membrane outer layer protein 1 homolog OS=Homo sapiens OX=9606 GN=VMO1 PE=1 SV=1	VMO1	21.534	40.6	7	4	4	3	2	2	4	2	3	4	2	3	36646	537730	73383	0.169721	2.49042	0.339863	0.136	0.068	2.002
Q7Z7M0	Multiple epidermal growth factor-like domains protein 8 OS=Homo sapiens OX=9606 GN=MEGF8 PE=1 SV=2	MEGF8	303.1	1	2	2	2	0	1	1	1	2	2	1	2	2	0	1012000	416450		1.41692	0.58308	0.412
Q86T13	C-type lectin domain family 14 member A OS=Homo sapiens OX=9606 GN=CLEC14A PE=1 SV=1	CLEC14A	51.635	4.7	3	2	2	0	3	0	0	2	0	0	2	0	0	214920	0		1
Q86UD1	Out at first protein homolog OS=Homo sapiens OX=9606 GN=OAF PE=2 SV=1	OAF	30.688	4	1	1	1	1	0	0	1	0	1	1	0	1	0	0	24951			1
Q86V85	Integral membrane protein GPR180 OS=Homo sapiens OX=9606 GN=GPR180 PE=2 SV=1	GPR180	49.395	3.4	1	1	1	0	1	0	1	1	1	1	1	1	0	0	5460.9			1
Q86X29	Lipolysis-stimulated lipoprotein receptor OS=Homo sapiens OX=9606 GN=LSR PE=1 SV=4	LSR	71.438	3.4	2	2	2	0	2	0	0	2	0	0	2	0	0	88792	0		1
Q86X55	Histone-arginine methyltransferase CARM1 OS=Homo sapiens OX=9606 GN=CARM1 PE=1 SV=3	CARM1	65.853	3	1	1	1	0	1	0	0	1	0	0	1	0	0	6630.3	0		1
Q8IWU5	Extracellular sulfatase Sulf-2 OS=Homo sapiens OX=9606 GN=SULF2 PE=1 SV=1	SULF2	100.45	1.5	3	1	1	0	3	0	0	1	1	0	1	1	0	934930	16503		1.96531	0.034691	0.018
Q8IYM0	Protein FAM186B OS=Homo sapiens OX=9606 GN=FAM186B PE=2 SV=2	FAM186B	103.72	1.9	3	1	1	1	0	2	1	1	1	1	1	1	3961000	0	3642100	1.04194		0.958057			0.919
Q8N2S1	Latent-transforming growth factor beta-binding protein 4 OS=Homo sapiens OX=9606 GN=LTBP4 PE=1 SV=2	LTBP4	173.43	3.1	4	4	4	0	4	0	0	4	1	0	4	1	0	1390800	0		1
Q8N307	Mucin-20 OS=Homo sapiens OX=9606 GN=MUC20 PE=1 SV=3	MUC20	71.981	1	1	1	1	0	1	0	1	1	1	1	1	1	0	0	20172			1
Q8N474	Secreted frizzled-related protein 1 OS=Homo sapiens OX=9606 GN=SFRP1 PE=1 SV=1	SFRP1	35.385	19.1	6	4	4	2	0	4	2	0	4	2	0	4	99949	0	299670	0.500221		1.49978			2.998
Q8NBJ4	Golgi membrane protein 1 OS=Homo sapiens OX=9606 GN=GOLM1 PE=1 SV=1	GOLM1	45.333	22.7	7	7	7	0	7	0	1	7	1	1	7	1	0	824130	0		1
Q8NBP7	Proprotein convertase subtilisin/kexin type 9 OS=Homo sapiens OX=9606 GN=PCSK9 PE=1 SV=3	PCSK9	74.285	15.2	8	6	6	2	0	6	4	0	6	4	0	6	156910	0	152390	1.01461		0.985386			0.971
Q8NBS9	Thioredoxin domain-containing protein 5 OS=Homo sapiens OX=9606 GN=TXNDC5 PE=1 SV=2	TXNDC5	47.628	12	7	3	3	3	1	3	2	2	3	2	2	3	82736	106650	94024	0.875791	1.12893	0.995279	0.882	0.776	1.136
Q8NC51	Plasminogen activator inhibitor 1 RNA-binding protein OS=Homo sapiens OX=9606 GN=SERBP1 PE=1 SV=2	SERBP1	44.965	6.4	4	2	2	0	3	1	1	2	1	1	2	1	0	61857	0		1
Q8NCC3	Phospholipase A2 group XV OS=Homo sapiens OX=9606 GN=PLA2G15 PE=1 SV=2	PLA2G15	46.657	7.5	4	2	2	2	0	2	2	0	2	2	0	2	33509	0	28217	1.08573		0.914266			0.842
Q8NEY3	Spermatogenesis-associated protein 4 OS=Homo sapiens OX=9606 GN=SPATA4 PE=1 SV=1	SPATA4	34.751	6.9	5	2	2	2	0	3	2	2	2	2	2	2	4986900	28326	3895500	1.67895	0.009537	1.31151	137.518	176.046	0.781
Q8NFU3	Thiosulfate:glutathione sulfurtransferase OS=Homo sapiens OX=9606 GN=TSTD1 PE=1 SV=3	TSTD1	12.53	12.2	1	1	1	0	0	1	1	0	1	1	0	1	0	0	14100			1
Q8NFZ8	Cell adhesion molecule 4 OS=Homo sapiens OX=9606 GN=CADM4 PE=1 SV=1	CADM4	42.785	22.4	10	7	7	0	10	0	1	7	1	1	7	1	0	725670	0		1
Q8NHJ6	Leukocyte immunoglobulin-like receptor subfamily B member 4 OS=Homo sapiens OX=9606 GN=LILRB4 PE=1 SV=3	LILRB4	49.355	5.8	2	1	1	1	0	1	1	0	1	1	0	1	0	0	12189			1
Q8NHP8	Putative phospholipase B-like 2 OS=Homo sapiens OX=9606 GN=PLBD2 PE=1 SV=2	PLBD2	65.471	5.1	3	2	2	2	0	1	2	0	2	2	0	2	37282	0	15224	1.4201		0.579896			0.408
Q8TCD5	5'(3')-deoxyribonucleotidase, cytosolic type OS=Homo sapiens OX=9606 GN=NT5C PE=1 SV=2	NT5C	23.382	12.9	2	2	2	0	1	1	1	2	1	1	2	1	0	52312	0		1
Q8TE57	A disintegrin and metalloproteinase with thrombospondin motifs 16 OS=Homo sapiens OX=9606 GN=ADAMTS16 PE=2 SV=3	ADAMTS16	136.2	1.1	1	1	1	0	1	0	0	1	0	0	1	0	0	22941	0		1
Q8WV92	MIT domain-containing protein 1 OS=Homo sapiens OX=9606 GN=MITD1 PE=1 SV=1	MITD1	29.314	7.6	1	1	1	0	0	1	0	0	1	0	0	1	0	0	14414			1
Q8WVN6	Secreted and transmembrane protein 1 OS=Homo sapiens OX=9606 GN=SECTM1 PE=1 SV=2	SECTM1	27.039	14.1	13	2	2	4	5	4	2	2	2	2	2	2	323220	140180	281260	1.30215	0.564741	1.13311	2.006	2.306	0.87
Q8WWA0	Intelectin-1 OS=Homo sapiens OX=9606 GN=ITLN1 PE=1 SV=1	ITLN1	34.961	6.1	1	1	1	0	0	1	0	0	1	0	0	1	0	0	11811			1
Q8WWZ8	Oncoprotein-induced transcript 3 protein OS=Homo sapiens OX=9606 GN=OIT3 PE=1 SV=2	OIT3	60.021	3.3	2	2	2	0	0	2	1	0	2	1	0	2	0	0	28250			1
Q8WZ75	Roundabout homolog 4 OS=Homo sapiens OX=9606 GN=ROBO4 PE=1 SV=1	ROBO4	107.46	7.6	7	5	5	2	3	2	3	3	3	3	3	3	46555	171770	32336	0.557187	2.0558	0.387009	0.188	0.271	0.695
Q92484	Acid sphingomyelinase-like phosphodiesterase 3a OS=Homo sapiens OX=9606 GN=SMPDL3A PE=1 SV=2	SMPDL3A	51.26	6	3	2	2	2	0	1	2	0	2	2	0	2	44661	0	22784	1.32437		0.675632			0.51
Q92520	Protein FAM3C OS=Homo sapiens OX=9606 GN=FAM3C PE=1 SV=1	FAM3C	24.68	17.2	6	3	3	2	0	4	3	1	3	3	1	3	84090	0	66394	1.11759		0.882406			0.79
Q92522	Histone H1.10 OS=Homo sapiens OX=9606 GN=H1-10 PE=1 SV=1	H1-10	22.487	7	1	1	1	0	1	0	0	1	0	0	1	0	0	11731	0		1
Q92598	Heat shock protein 105 kDa OS=Homo sapiens OX=9606 GN=HSPH1 PE=1 SV=1	HSPH1	96.864	2.6	1	1	1	0	1	0	0	1	0	0	1	0	0	13677	0		1
Q92820	Gamma-glutamyl hydrolase OS=Homo sapiens OX=9606 GN=GGH PE=1 SV=2	GGH	35.964	29.6	22	9	9	5	8	9	7	7	7	7	7	7	341630	1417000	502360	0.453293	1.88015	0.666558	0.355	0.241	1.47
Q92896	Golgi apparatus protein 1 OS=Homo sapiens OX=9606 GN=GLG1 PE=1 SV=2	GLG1	134.55	7	11	6	6	1	5	5	3	4	4	3	4	4	94749	300010	108200	0.565149	1.78947	0.645381	0.361	0.316	1.142
Q92979	Ribosomal RNA small subunit methyltransferase NEP1 OS=Homo sapiens OX=9606 GN=EMG1 PE=1 SV=4	EMG1	26.72	5.7	1	1	1	0	1	0	0	1	0	0	1	0	0	16247	0		1
Q93088	Betaine--homocysteine S-methyltransferase 1 OS=Homo sapiens OX=9606 GN=BHMT PE=1 SV=2	BHMT	44.998	36	24	10	8	8	4	12	9	4	10	7	3	8	552750	396400	892070	0.900626	0.645876	1.4535	2.25	1.394	1.614
Q93091	Ribonuclease K6 OS=Homo sapiens OX=9606 GN=RNASE6 PE=1 SV=2	RNASE6	17.196	36	9	3	3	4	0	5	3	1	3	3	1	3	343080	0	217590	1.22382		0.776179			0.634
Q969E1	Liver-expressed antimicrobial peptide 2 OS=Homo sapiens OX=9606 GN=LEAP2 PE=1 SV=1	LEAP2	8.8135	26	9	3	3	1	5	3	1	3	2	1	3	2	0	9869400	841580		1.84286	0.157143	0.085
Q969H8	Myeloid-derived growth factor OS=Homo sapiens OX=9606 GN=MYDGF PE=1 SV=1	MYDGF	18.795	9.8	1	1	1	0	0	1	1	1	1	1	1	1	0	0	12941			1
Q969P0	Immunoglobulin superfamily member 8 OS=Homo sapiens OX=9606 GN=IGSF8 PE=1 SV=1	IGSF8	65.033	4.7	5	2	2	2	2	1	2	2	1	2	2	1	89179	67730	0	1.1367	0.863303			1.317
Q96C23	Aldose 1-epimerase OS=Homo sapiens OX=9606 GN=GALM PE=1 SV=1	GALM	37.765	7	2	2	2	1	0	1	2	1	2	2	1	2	34843	0	63559	0.708177		1.29182			1.824
Q96DA0	Zymogen granule protein 16 homolog B OS=Homo sapiens OX=9606 GN=ZG16B PE=1 SV=3	ZG16B	22.739	17.8	4	2	2	2	1	1	2	2	2	2	2	2	104350	38746	49886	1.62217	0.602326	0.775502	1.288	2.693	0.478
Q96DG6	Carboxymethylenebutenolidase homolog OS=Homo sapiens OX=9606 GN=CMBL PE=1 SV=1	CMBL	28.048	14.3	5	3	3	2	0	3	3	1	3	3	1	3	158950	0	128810	1.10474		0.89526			0.81
Q96FE7	Phosphoinositide-3-kinase-interacting protein 1 OS=Homo sapiens OX=9606 GN=PIK3IP1 PE=1 SV=2	PIK3IP1	28.248	11.4	3	2	2	1	2	0	1	2	1	1	2	1	0	1309100	0		1
Q96FQ6	Protein S100-A16 OS=Homo sapiens OX=9606 GN=S100A16 PE=1 SV=1	S100A16	11.801	11.7	1	1	1	0	0	1	0	0	1	0	0	1	0	0	7007.3			1
Q96GW7	Brevican core protein OS=Homo sapiens OX=9606 GN=BCAN PE=1 SV=2	BCAN	99.117	1.2	2	1	1	0	2	0	0	1	0	0	1	0	0	289280	0		1
Q96HR3	Mediator of RNA polymerase II transcription subunit 30 OS=Homo sapiens OX=9606 GN=MED30 PE=1 SV=1	MED30	20.277	5.1	4	1	1	2	0	2	1	0	1	1	0	1	0	0	649050			1
Q96IU4	Protein ABHD14B OS=Homo sapiens OX=9606 GN=ABHD14B PE=1 SV=1	ABHD14B	22.345	40.5	13	5	5	5	3	5	5	3	5	5	3	5	645410	140710	392470	1.64284	0.358165	0.998999	2.789	4.587	0.608
Q96IY4	Carboxypeptidase B2 OS=Homo sapiens OX=9606 GN=CPB2 PE=1 SV=2	CPB2	48.424	27.2	13	8	8	8	0	5	8	1	6	8	1	6	590270	0	652700	0.949774		1.05023			1.106
Q96KN2	Beta-Ala-His dipeptidase OS=Homo sapiens OX=9606 GN=CNDP1 PE=1 SV=4	CNDP1	56.705	32.3	26	12	12	12	0	14	12	4	11	12	4	11	1316300	40667	1073000	1.62508	0.050207	1.32471	26.385	32.368	0.815
Q96KP4	Cytosolic non-specific dipeptidase OS=Homo sapiens OX=9606 GN=CNDP2 PE=1 SV=2	CNDP2	52.878	27.6	23	9	9	10	0	13	8	1	9	8	1	9	263810	0	416490	0.77557		1.22443			1.579
Q96LB4	V-type proton ATPase subunit G 3 OS=Homo sapiens OX=9606 GN=ATP6V1G3 PE=1 SV=1	ATP6V1G3	13.917	12.7	1	1	1	0	0	1	0	0	1	0	0	1	0	0	10790			1
Q96NL6	Sodium channel and clathrin linker 1 OS=Homo sapiens OX=9606 GN=SCLT1 PE=1 SV=2	SCLT1	80.909	1.2	1	1	1	1	0	0	1	1	1	1	1	1	0	0	38013			1
Q96P63	Serpin B12 OS=Homo sapiens OX=9606 GN=SERPINB12 PE=1 SV=1	SERPINB12	46.276	6.4	2	2	2	0	2	0	1	2	1	1	2	1	0	87104	0		1
Q96PD5	N-acetylmuramoyl-L-alanine amidase OS=Homo sapiens OX=9606 GN=PGLYRP2 PE=1 SV=1	PGLYRP2	62.216	38.9	52	15	14	15	8	29	13	9	14	13	9	14	3156100	1741000	13665000	0.510088	0.28138	2.20853	7.849	1.813	4.33
Q96RD9	Fc receptor-like protein 5 OS=Homo sapiens OX=9606 GN=FCRL5 PE=1 SV=3	FCRL5	106.44	2	6	1	1	4	0	2	1	0	1	1	0	1	0	0	741440			1
Q96RW7	Hemicentin-1 OS=Homo sapiens OX=9606 GN=HMCN1 PE=1 SV=2	HMCN1	613.38	1.5	7	5	5	2	3	2	4	2	4	4	2	4	75624	0	28311	1.45522		0.544783			0.374
Q96S96	Phosphatidylethanolamine-binding protein 4 OS=Homo sapiens OX=9606 GN=PEBP4 PE=1 SV=3	PEBP4	25.733	21.6	3	2	2	2	0	1	2	0	1	2	0	1	26738	0	0	1
Q96TA1	Protein Niban 2 OS=Homo sapiens OX=9606 GN=NIBAN2 PE=1 SV=3	NIBAN2	84.137	2.4	1	1	1	0	1	0	0	1	0	0	1	0	0	14937	0		1
Q99497	Parkinson disease protein 7 OS=Homo sapiens OX=9606 GN=PARK7 PE=1 SV=2	PARK7	19.891	7.9	1	1	1	0	0	1	1	0	1	1	0	1	0	0	21810			1
Q99519	Sialidase-1 OS=Homo sapiens OX=9606 GN=NEU1 PE=1 SV=1	NEU1	45.467	14.7	9	5	5	3	2	4	3	3	5	3	3	5	153760	319330	74556	0.842296	1.74929	0.408417	0.233	0.482	0.485
Q99538	Legumain OS=Homo sapiens OX=9606 GN=LGMN PE=1 SV=1	LGMN	49.411	9.5	2	2	2	0	0	2	0	0	2	0	0	2	0	0	22928			1
Q99715	Collagen alpha-1(XII) chain OS=Homo sapiens OX=9606 GN=COL12A1 PE=1 SV=2	COL12A1	333.14	1.2	3	3	3	0	3	0	0	3	0	0	3	0	0	78898	0		1
Q99832	T-complex protein 1 subunit eta OS=Homo sapiens OX=9606 GN=CCT7 PE=1 SV=2	CCT7	59.366	18.4	6	5	5	0	6	0	1	5	1	1	5	1	0	546290	0		1
Q99969	Retinoic acid receptor responder protein 2 OS=Homo sapiens OX=9606 GN=RARRES2 PE=1 SV=1	RARRES2	18.617	39.3	16	5	5	7	1	8	4	2	5	4	2	5	1620800	209330	1359800	1.5243	0.196866	1.27884	6.496	7.743	0.839
Q99988	Growth/differentiation factor 15 OS=Homo sapiens OX=9606 GN=GDF15 PE=1 SV=3	GDF15	34.14	29.5	14	6	6	6	2	6	5	2	5	5	2	5	958780	113480	1061200	1.3482	0.159572	1.49222	9.351	8.449	1.107
Q99996	A-kinase anchor protein 9 OS=Homo sapiens OX=9606 GN=AKAP9 PE=1 SV=4	AKAP9	452.98	0.7	3	2	1	1	0	2	1	1	2	1	1	1	0	0	7525600			1
Q9BQE3	Tubulin alpha-1C chain OS=Homo sapiens OX=9606 GN=TUBA1C PE=1 SV=1	TUBA1C	49.895	41.2	4	11	2	0	4	0	6	11	8	1	2	1	57044	391210	63762	0.334232	2.29217	0.373594	0.163	0.146	1.118
Q9BRA2	Thioredoxin domain-containing protein 17 OS=Homo sapiens OX=9606 GN=TXNDC17 PE=1 SV=1	TXNDC17	13.941	11.4	1	1	1	0	1	0	0	1	0	0	1	0	0	16502	0		1
Q9BRK3	Matrix remodeling-associated protein 8 OS=Homo sapiens OX=9606 GN=MXRA8 PE=1 SV=1	MXRA8	49.131	25.3	25	11	11	5	12	8	7	11	8	7	11	8	354450	3257800	799490	0.241027	2.21532	0.543656	0.245	0.109	2.256
Q9BRK5	45 kDa calcium-binding protein OS=Homo sapiens OX=9606 GN=SDF4 PE=1 SV=1	SDF4	41.806	13.8	5	4	4	0	4	1	1	4	4	1	4	4	0	136770	38390		1.56166	0.438342	0.281
Q9BTT0	Acidic leucine-rich nuclear phosphoprotein 32 family member E OS=Homo sapiens OX=9606 GN=ANP32E PE=1 SV=1	ANP32E	30.692	6.3	1	1	1	0	1	0	0	1	0	0	1	0	0	45927	0		1
Q9BTY2	Plasma alpha-L-fucosidase OS=Homo sapiens OX=9606 GN=FUCA2 PE=1 SV=2	FUCA2	54.066	10.5	8	4	4	2	0	6	3	2	4	3	2	4	114100	50788	277970	0.772934	0.344047	1.88302	5.473	2.247	2.436
Q9BV86	N-terminal Xaa-Pro-Lys N-methyltransferase 1 OS=Homo sapiens OX=9606 GN=NTMT1 PE=1 SV=3	NTMT1	25.387	7.2	1	1	1	0	1	0	0	1	1	0	1	1	0	0	29946			1
Q9BW04	Specifically androgen-regulated gene protein OS=Homo sapiens OX=9606 GN=SARG PE=1 SV=2	SARG	63.964	1.8	1	1	1	0	1	0	0	1	0	0	1	0	0	28957	0		1
Q9BW30	Tubulin polymerization-promoting protein family member 3 OS=Homo sapiens OX=9606 GN=TPPP3 PE=1 SV=1	TPPP3	18.985	15.9	2	2	2	0	0	2	1	0	2	1	0	2	0	0	26258			1
Q9BX67	Junctional adhesion molecule C OS=Homo sapiens OX=9606 GN=JAM3 PE=1 SV=1	JAM3	35.02	5.8	1	1	1	0	1	0	0	1	0	0	1	0	0	33355	0		1
Q9BXP8	Pappalysin-2 OS=Homo sapiens OX=9606 GN=PAPPA2 PE=1 SV=4	PAPPA2	198.54	5.6	10	6	6	4	2	4	4	3	6	4	3	6	121780	111190	44587	1.31627	1.20181	0.481923	0.401	1.095	0.366
Q9BXR6	Complement factor H-related protein 5 OS=Homo sapiens OX=9606 GN=CFHR5 PE=1 SV=1	CFHR5	64.419	6	1	2	1	0	0	1	1	1	2	0	0	1	0	0	10627			1
Q9BY67	Cell adhesion molecule 1 OS=Homo sapiens OX=9606 GN=CADM1 PE=1 SV=2	CADM1	48.509	2.9	1	1	1	0	1	0	0	1	0	0	1	0	0	18938	0		1
Q9BYF1	Angiotensin-converting enzyme 2 OS=Homo sapiens OX=9606 GN=ACE2 PE=1 SV=2	ACE2	92.462	8.3	4	4	4	1	0	3	3	0	4	3	0	4	78783	0	91438	0.925655		1.07435			1.161
Q9C0B6	BMP/retinoic acid-inducible neural-specific protein 2 OS=Homo sapiens OX=9606 GN=BRINP2 PE=2 SV=2	BRINP2	89.004	5.4	3	2	2	1	0	2	2	0	2	2	0	2	1071500	0	278630	1.58726		0.412745			0.26
Q9GZM5	Protein YIPF3 OS=Homo sapiens OX=9606 GN=YIPF3 PE=1 SV=1	YIPF3	38.247	2.9	1	1	1	0	1	0	0	1	0	0	1	0	0	1785000	0		1
Q9H0W9	Ester hydrolase C11orf54 OS=Homo sapiens OX=9606 GN=C11orf54 PE=1 SV=1	C11orf54	35.117	9.5	2	2	2	0	0	2	0	0	2	0	0	2	0	0	30098			1
Q9H159	Cadherin-19 OS=Homo sapiens OX=9606 GN=CDH19 PE=2 SV=1	CDH19	87.001	2.7	3	1	1	2	0	1	1	0	1	1	0	1	0	0	752560			1
Q9H1E1	Ribonuclease 7 OS=Homo sapiens OX=9606 GN=RNASE7 PE=1 SV=2	RNASE7	17.419	26.3	6	3	3	1	2	3	1	3	2	1	3	2	0	138210	82832		1.25053	0.749468	0.599
Q9H299	SH3 domain-binding glutamic acid-rich-like protein 3 OS=Homo sapiens OX=9606 GN=SH3BGRL3 PE=1 SV=1	SH3BGRL3	10.438	31.2	5	3	3	3	1	1	3	1	3	3	1	3	401640	0	155720	1.44122		0.558777			0.388
Q9H2M3	S-methylmethionine--homocysteine S-methyltransferase BHMT2 OS=Homo sapiens OX=9606 GN=BHMT2 PE=1 SV=1	BHMT2	40.354	16.8	4	5	3	1	0	3	4	1	5	2	0	3	29444	0	36100	0.89845		1.10155			1.226
Q9H3G5	Probable serine carboxypeptidase CPVL OS=Homo sapiens OX=9606 GN=CPVL PE=1 SV=2	CPVL	54.163	18.3	11	7	7	5	3	3	5	4	4	5	4	4	171970	269310	173540	0.839124	1.31409	0.846784	0.644	0.639	1.009
Q9H3K6	BolA-like protein 2 OS=Homo sapiens OX=9606 GN=BOLA2 PE=1 SV=1	BOLA2	10.116	22.1	2	1	1	0	0	2	1	0	1	1	0	1	25989	0	16392	1.22645		0.773554			0.631
Q9H4A4	Aminopeptidase B OS=Homo sapiens OX=9606 GN=RNPEP PE=1 SV=2	RNPEP	72.595	2.9	1	1	1	0	1	0	0	1	0	0	1	0	0	26727	0		1
Q9H6B4	CXADR-like membrane protein OS=Homo sapiens OX=9606 GN=CLMP PE=1 SV=1	CLMP	41.28	2.4	1	1	1	0	1	0	1	1	1	1	1	1	0	0	11487			1
Q9H6S3	Epidermal growth factor receptor kinase substrate 8-like protein 2 OS=Homo sapiens OX=9606 GN=EPS8L2 PE=1 SV=2	EPS8L2	80.62	2.5	2	1	1	0	0	2	0	0	1	0	0	1	0	0	13458			1
Q9H6X2	Anthrax toxin receptor 1 OS=Homo sapiens OX=9606 GN=ANTXR1 PE=1 SV=2	ANTXR1	62.788	9.4	5	4	4	1	2	2	3	3	4	3	3	4	83560	132320	57530	0.916865	1.45189	0.63125	0.435	0.631	0.688
Q9H8L6	Multimerin-2 OS=Homo sapiens OX=9606 GN=MMRN2 PE=1 SV=2	MMRN2	104.41	5.3	6	3	3	1	1	4	2	1	3	2	1	3	103470	0	298940	0.514252		1.48575			2.889
Q9H910	Jupiter microtubule associated homolog 2 OS=Homo sapiens OX=9606 GN=JPT2 PE=1 SV=1	JPT2	20.063	7.4	1	1	1	0	1	0	0	1	0	0	1	0	0	28828	0		1
Q9HAT2	Sialate O-acetylesterase OS=Homo sapiens OX=9606 GN=SIAE PE=1 SV=1	SIAE	58.314	17.6	16	8	8	5	2	9	7	3	8	7	3	8	260480	186090	423810	0.897815	0.641409	1.46078	2.277	1.4	1.627
Q9HB40	Retinoid-inducible serine carboxypeptidase OS=Homo sapiens OX=9606 GN=SCPEP1 PE=1 SV=1	SCPEP1	50.83	8.2	3	3	3	3	0	0	3	1	1	3	1	1	39329	0	0	1
Q9HC38	Glyoxalase domain-containing protein 4 OS=Homo sapiens OX=9606 GN=GLOD4 PE=1 SV=1	GLOD4	34.793	8	3	2	2	2	0	1	2	0	1	2	0	1	30837	0	0	1
Q9HC84	Mucin-5B OS=Homo sapiens OX=9606 GN=MUC5B PE=1 SV=3	MUC5B	596.33	1.9	3	3	3	0	3	0	0	3	0	0	3	0	0	226890	0		1
Q9HCU4	Cadherin EGF LAG seven-pass G-type receptor 2 OS=Homo sapiens OX=9606 GN=CELSR2 PE=1 SV=1	CELSR2	317.45	0.6	2	1	1	1	0	1	1	0	1	1	0	1	0	0	9711.2			1
Q9HD89	Resistin OS=Homo sapiens OX=9606 GN=RETN PE=1 SV=1	RETN	11.419	40.7	5	3	3	2	2	1	2	2	2	2	2	2	99012	0	91530	1.03927		0.960733			0.924
Q9NPH3	Interleukin-1 receptor accessory protein OS=Homo sapiens OX=9606 GN=IL1RAP PE=1 SV=2	IL1RAP	65.418	3.3	2	2	2	2	0	0	2	2	2	2	2	2	47018	27823	29527	1.35151	0.799757	0.848737	1.061	1.69	0.628
Q9NQ36	Signal peptide, CUB and EGF-like domain-containing protein 2 OS=Homo sapiens OX=9606 GN=SCUBE2 PE=1 SV=3	SCUBE2	109.96	3	2	2	2	0	2	0	0	2	0	0	2	0	0	148930	0		1
Q9NQ38	Serine protease inhibitor Kazal-type 5 OS=Homo sapiens OX=9606 GN=SPINK5 PE=1 SV=2	SPINK5	120.71	11.1	12	11	11	1	11	0	2	11	2	2	11	2	7298.7	930120	3493.8	0.023271	2.96559	0.01114	0.004	0.008	0.479
Q9NQ84	G-protein coupled receptor family C group 5 member C OS=Homo sapiens OX=9606 GN=GPRC5C PE=1 SV=2	GPRC5C	48.193	16.3	7	5	5	1	5	1	2	5	2	2	5	2	31294	233910	26903	0.321396	2.40231	0.276299	0.115	0.134	0.86
Q9NQR4	Omega-amidase NIT2 OS=Homo sapiens OX=9606 GN=NIT2 PE=1 SV=1	NIT2	30.608	12	4	2	2	2	0	2	2	1	2	2	1	2	49228	0	42612	1.07204		0.927962			0.866
Q9NRX4	14 kDa phosphohistidine phosphatase OS=Homo sapiens OX=9606 GN=PHPT1 PE=1 SV=1	PHPT1	13.832	45.6	12	4	4	3	5	4	3	4	3	3	4	3	216590	1565100	252440	0.319434	2.30826	0.372307	0.161	0.138	1.166
Q9NUU7	ATP-dependent RNA helicase DDX19A OS=Homo sapiens OX=9606 GN=DDX19A PE=1 SV=1	DDX19A	53.974	4.6	1	1	1	0	1	0	0	1	0	0	1	0	0	19149	0		1
Q9NVS9	Pyridoxine-5'-phosphate oxidase OS=Homo sapiens OX=9606 GN=PNPO PE=1 SV=1	PNPO	29.988	12.6	2	2	2	0	1	1	1	2	1	1	2	1	0	17611	0		1
Q9NWV4	CXXC motif containing zinc binding protein OS=Homo sapiens OX=9606 GN=CZIB PE=1 SV=1	CZIB	18.048	10	2	1	1	1	0	1	1	0	1	1	0	1	0	0	31226			1
Q9NY33	Dipeptidyl peptidase 3 OS=Homo sapiens OX=9606 GN=DPP3 PE=1 SV=2	DPP3	82.588	3.8	2	2	2	2	0	0	2	0	0	2	0	0	19369	0	0	1
Q9NY97	N-acetyllactosaminide beta-1,3-N-acetylglucosaminyltransferase 2 OS=Homo sapiens OX=9606 GN=B3GNT2 PE=1 SV=2	B3GNT2	46.021	8.3	4	2	2	1	1	2	2	1	2	2	1	2	44066	0	69098	0.778799		1.2212			1.568
Q9NZ45	CDGSH iron-sulfur domain-containing protein 1 OS=Homo sapiens OX=9606 GN=CISD1 PE=1 SV=1	CISD1	12.199	22.2	5	2	2	2	1	2	2	2	2	2	2	2	28981	26897	45535	0.857316	0.795667	1.34702	1.693	1.077	1.571
Q9NZH0	G-protein coupled receptor family C group 5 member B OS=Homo sapiens OX=9606 GN=GPRC5B PE=2 SV=2	GPRC5B	44.794	6	4	2	2	0	4	0	2	2	2	2	2	2	11887	228300	11061	0.141935	2.72599	0.132073	0.048	0.052	0.931
Q9NZP8	Complement C1r subcomponent-like protein OS=Homo sapiens OX=9606 GN=C1RL PE=1 SV=2	C1RL	53.498	22.6	15	8	8	7	1	7	7	5	7	7	5	7	466840	545020	513370	0.918235	1.07201	1.00976	0.942	0.857	1.1
Q9NZT1	Calmodulin-like protein 5 OS=Homo sapiens OX=9606 GN=CALML5 PE=1 SV=2	CALML5	15.892	53.4	9	7	7	0	2	7	0	2	6	0	2	6	0	0	470500			1
Q9NZZ3	Charged multivesicular body protein 5 OS=Homo sapiens OX=9606 GN=CHMP5 PE=1 SV=1	CHMP5	24.57	9.6	2	1	1	1	0	1	1	0	1	1	0	1	0	0	107280			1
Q9P0S9	Transmembrane protein 14C OS=Homo sapiens OX=9606 GN=TMEM14C PE=1 SV=1	TMEM14C	11.564	15.2	1	1	1	0	1	0	0	1	0	0	1	0	0	86380	0		1
Q9P218	Collagen alpha-1(XX) chain OS=Homo sapiens OX=9606 GN=COL20A1 PE=1 SV=4	COL20A1	135.83	1.4	1	1	1	1	0	0	1	0	1	1	0	1	0	0	35914			1
Q9P258	Protein RCC2 OS=Homo sapiens OX=9606 GN=RCC2 PE=1 SV=2	RCC2	56.084	3.1	1	1	1	0	1	0	0	1	0	0	1	0	0	4824.4	0		1
Q9UBC9	Small proline-rich protein 3 OS=Homo sapiens OX=9606 GN=SPRR3 PE=1 SV=2	SPRR3	18.154	52.1	12	8	8	0	11	1	2	8	3	2	8	3	6259	14964000	31832	0.001252	2.99238	0.006366	0.002	0	5.085
Q9UBG3	Cornulin OS=Homo sapiens OX=9606 GN=CRNN PE=1 SV=1	CRNN	53.533	42	15	10	10	0	11	4	2	9	4	2	9	4	153380	1876100	51184	0.221151	2.70505	0.0738	0.027	0.082	0.334
Q9UBI6	Guanine nucleotide-binding protein G(I)/G(S)/G(O) subunit gamma-12 OS=Homo sapiens OX=9606 GN=GNG12 PE=1 SV=3	GNG12	8.0061	22.2	2	1	1	0	0	2	1	0	1	1	0	1	0	0	9560.9			1
Q9UBQ7	Glyoxylate reductase/hydroxypyruvate reductase OS=Homo sapiens OX=9606 GN=GRHPR PE=1 SV=1	GRHPR	35.668	8.8	2	2	2	1	0	1	2	0	2	2	0	2	26818	0	19756	1.15163		0.84837			0.737
Q9UBR2	Cathepsin Z OS=Homo sapiens OX=9606 GN=CTSZ PE=1 SV=1	CTSZ	33.868	36.6	17	9	9	6	4	7	7	6	7	7	6	7	586530	603160	590280	0.98855	1.01658	0.994871	0.979	0.972	1.006
Q9UBX5	Fibulin-5 OS=Homo sapiens OX=9606 GN=FBLN5 PE=1 SV=1	FBLN5	50.18	2.7	1	1	1	0	1	0	0	1	0	0	1	0	0	175480	0		1
Q9UBZ9	DNA repair protein REV1 OS=Homo sapiens OX=9606 GN=REV1 PE=1 SV=1	REV1	138.25	1.7	2	1	1	1	0	1	1	0	1	1	0	1	0	0	261430			1
Q9UGM3	Deleted in malignant brain tumors 1 protein OS=Homo sapiens OX=9606 GN=DMBT1 PE=1 SV=2	DMBT1	260.73	7	1	1	1	0	1	0	1	1	1	1	1	1	0	0	14840			1
Q9UGM5	Fetuin-B OS=Homo sapiens OX=9606 GN=FETUB PE=1 SV=2	FETUB	42.054	20.9	7	4	4	4	0	3	4	0	4	4	0	4	257730	0	121320	1.35987		0.640127			0.471
Q9UGT4	Sushi domain-containing protein 2 OS=Homo sapiens OX=9606 GN=SUSD2 PE=1 SV=1	SUSD2	90.207	2.4	1	1	1	0	0	1	0	0	1	0	0	1	0	0	4836.4			1
Q9UHG2	ProSAAS OS=Homo sapiens OX=9606 GN=PCSK1N PE=1 SV=1	PCSK1N	27.372	6.2	1	1	1	0	1	0	0	1	1	0	1	1	0	0	18623			1
Q9UHL4	Dipeptidyl peptidase 2 OS=Homo sapiens OX=9606 GN=DPP7 PE=1 SV=3	DPP7	54.341	27.2	21	11	11	5	7	9	9	7	9	9	7	9	314610	879780	246680	0.654951	1.83151	0.513535	0.28	0.358	0.784
Q9UHY7	Enolase-phosphatase E1 OS=Homo sapiens OX=9606 GN=ENOPH1 PE=1 SV=1	ENOPH1	28.932	8.4	3	1	1	1	0	2	1	0	1	1	0	1	37689	0	30501	1.10541		0.894589			0.809
Q9UIB8	SLAM family member 5 OS=Homo sapiens OX=9606 GN=CD84 PE=1 SV=1	CD84	38.782	15.1	6	3	3	2	2	2	2	2	3	2	2	3	74485	175520	28807	0.801454	1.88858	0.309962	0.164	0.424	0.387
Q9UJU6	Drebrin-like protein OS=Homo sapiens OX=9606 GN=DBNL PE=1 SV=1	DBNL	48.207	6.3	2	2	2	0	2	0	0	2	2	0	2	2	0	89844	5843.7		1.87786	0.122141	0.065
Q9UK55	Protein Z-dependent protease inhibitor OS=Homo sapiens OX=9606 GN=SERPINA10 PE=1 SV=1	SERPINA10	50.706	10.8	4	3	3	3	0	1	3	0	1	3	0	1	79821	0	0	1
Q9UKK9	ADP-sugar pyrophosphatase OS=Homo sapiens OX=9606 GN=NUDT5 PE=1 SV=1	NUDT5	24.327	6.8	1	1	1	0	1	0	0	1	0	0	1	0	0	33105	0		1
Q9UKU9	Angiopoietin-related protein 2 OS=Homo sapiens OX=9606 GN=ANGPTL2 PE=1 SV=1	ANGPTL2	57.104	12.4	7	4	4	2	2	3	2	2	3	2	2	3	40247	0	75247	0.696954		1.30305			1.87
Q9UMD9	Collagen alpha-1(XVII) chain OS=Homo sapiens OX=9606 GN=COL17A1 PE=1 SV=3	COL17A1	150.42	0.7	1	1	1	0	1	0	0	1	0	0	1	0	0	26729	0		1
Q9UMX0	Ubiquilin-1 OS=Homo sapiens OX=9606 GN=UBQLN1 PE=1 SV=2	UBQLN1	62.518	7	2	2	2	0	2	0	0	2	0	0	2	0	0	32601	0		1
Q9UNF0	Protein kinase C and casein kinase substrate in neurons protein 2 OS=Homo sapiens OX=9606 GN=PACSIN2 PE=1 SV=2	PACSIN2	55.738	6.8	3	3	3	0	0	3	2	0	3	2	0	3	17613	0	42425	0.586728		1.41327			2.409
Q9UNN8	Endothelial protein C receptor OS=Homo sapiens OX=9606 GN=PROCR PE=1 SV=1	PROCR	26.671	12.6	4	2	2	2	1	1	2	1	2	2	1	2	89562	0	21329	1.61532		0.384684			0.238
Q9UNW1	Multiple inositol polyphosphate phosphatase 1 OS=Homo sapiens OX=9606 GN=MINPP1 PE=1 SV=1	MINPP1	55.051	20.1	14	7	7	7	1	6	6	2	6	6	2	6	505060	0	528650	0.977179		1.02282			1.047
Q9UQ80	Proliferation-associated protein 2G4 OS=Homo sapiens OX=9606 GN=PA2G4 PE=1 SV=3	PA2G4	43.786	4.6	1	1	1	0	1	0	0	1	0	0	1	0	0	167690	0		1
Q9Y279	V-set and immunoglobulin domain-containing protein 4 OS=Homo sapiens OX=9606 GN=VSIG4 PE=1 SV=1	VSIG4	43.987	5.3	2	1	1	1	0	1	1	0	1	1	0	1	0	0	45481			1
Q9Y2E5	Epididymis-specific alpha-mannosidase OS=Homo sapiens OX=9606 GN=MAN2B2 PE=1 SV=4	MAN2B2	113.98	8.1	8	6	6	1	2	5	5	2	6	5	2	6	67183	80011	72991	0.915362	1.09014	0.994496	0.912	0.84	1.086
Q9Y2S2	Lambda-crystallin homolog OS=Homo sapiens OX=9606 GN=CRYL1 PE=1 SV=3	CRYL1	35.419	18.2	6	5	5	2	0	4	4	2	5	4	2	5	72391	83209	71756	0.955211	1.09796	0.946832	0.862	0.87	0.991
Q9Y376	Calcium-binding protein 39 OS=Homo sapiens OX=9606 GN=CAB39 PE=1 SV=1	CAB39	39.869	2.6	1	1	1	0	0	1	0	0	1	0	0	1	0	0	13329			1
Q9Y3Q3	Transmembrane emp24 domain-containing protein 3 OS=Homo sapiens OX=9606 GN=TMED3 PE=1 SV=1	TMED3	24.777	8.8	1	1	1	0	1	0	0	1	0	0	1	0	0	7056.3	0		1
Q9Y490	Talin-1 OS=Homo sapiens OX=9606 GN=TLN1 PE=1 SV=3	TLN1	269.76	0.8	1	1	1	0	1	0	0	1	0	0	1	0	0	25312	0		1
Q9Y547	Intraflagellar transport protein 25 homolog OS=Homo sapiens OX=9606 GN=HSPB11 PE=1 SV=1	HSPB11	16.297	17.4	1	1	1	1	0	0	1	0	0	1	0	0	10926	0	0	1
Q9Y5C1	Angiopoietin-related protein 3 OS=Homo sapiens OX=9606 GN=ANGPTL3 PE=1 SV=1	ANGPTL3	53.637	8	3	2	2	2	0	1	2	0	2	2	0	2	104880	0	64059	1.24163		0.758368			0.611
Q9Y5Z4	Heme-binding protein 2 OS=Homo sapiens OX=9606 GN=HEBP2 PE=1 SV=1	HEBP2	22.875	7.3	1	1	1	1	0	0	1	0	1	1	0	1	0	0	29196			1
Q9Y646	Carboxypeptidase Q OS=Homo sapiens OX=9606 GN=CPQ PE=1 SV=1	CPQ	51.887	26.9	13	9	9	5	4	4	6	6	7	6	6	7	264130	162120	268180	1.14106	0.700373	1.15856	1.654	1.629	1.015
Q9Y653	Adhesion G-protein coupled receptor G1 OS=Homo sapiens OX=9606 GN=ADGRG1 PE=1 SV=2	ADGRG1	77.737	8.2	7	4	4	3	0	4	4	1	4	4	1	4	78737	0	130950	0.750996		1.249			1.663
Q9Y678	Coatomer subunit gamma-1 OS=Homo sapiens OX=9606 GN=COPG1 PE=1 SV=1	COPG1	97.717	4.5	2	2	2	0	2	0	0	2	0	0	2	0	0	14358	0		1
Q9Y6X5	Bis(5'-adenosyl)-triphosphatase ENPP4 OS=Homo sapiens OX=9606 GN=ENPP4 PE=1 SV=3	ENPP4	51.641	4.9	2	2	2	1	0	1	1	0	2	1	0	2	0	0	18389			1
