# Supplementary material for: Urinary peptidomics reveals proteases involved in idiopathic membranous nephropathy
Source: BMC Genomics. 2021 Nov 24;22:852. doi: 10.1186/s12864-021-08155-3 (PMC8613922; doi:10.1186/s12864-021-08155-3)
Supplement: Supplementary file 2 — Additional file 2 [file 12864_2021_8155_MOESM2_ESM.xlsx]

## Sheet: Table S 2.1-2.2
Table S 2.1 Differentially expressed proteins identified via qualitative analysis		Table S 2.2 Differentially expressed proteins identified via quantitative analysis
Gene name		Unique regulated type in IMN	Gene name
IGLV2-18		Up regulated	ACTN4
IGKV2-28		Up regulated	CFL1
IGHV3-64		Up regulated	IGHG2
IGKV2-24		Up regulated	PPIA
IGKV2D-30		Up regulated	IGKV2-29
IGKV3D-15		Up regulated	PLAU
IGKV2-40		Up regulated	HLA-C
IGLV1-36		Up regulated	AKR1A1
IGHV3-74		Up regulated	MSN
IGKV1-13		Up regulated	H4C1
IGKV3D-20		Up regulated	CISD1
IGHV1-3		Up regulated	ATP6V1G1
IGHV3-20		Up regulated	APOA2
IGHV4-28		Up regulated	DDC
IGHV3-35		Up regulated	CETP
IGHV3-38		Up regulated	H1-2
IGHV2-70D		Up regulated	BHMT
IGKV1-8		Up regulated	SIAE
IGKV1-6		Down regulated	CFHR2
IGKV1-12		Down regulated	ENO1
CRYAA2		Down regulated	CFH
SLC5A10		Down regulated	LYZ
PDZK1P1		Down regulated	H2BC13
TDRD15		Down regulated	SDCBP
PDLIM1		Down regulated	OLFM4
ATOX1		Down regulated	NAGA
FBP2		Down regulated	ANXA5
PDXK		Down regulated	ASAH1
IMPA2		Down regulated	ECM1
NRP1		Down regulated	ACP3
ARPC1B		Down regulated	PAPPA2
LAMA5
KLK10
NDUFS5
FZD6
TSPAN1
SNX2
CUTA
ICOSLG
SMIM24
MACROH2A1
GPC4
ATP6AP2
ALDH1L1
AKR7A3
KIF20A
APOM
SOD1
HPRT1
EGFR
SPINK1
IGLV1-40
IGLV2-14
IGLV3-25
IGHV1-69
IGHV1-46
IGHV3-11
IGHV3-23
IGHV3-30-5
IGHV3-33
HLA-B
HLA-H
HLA-DRB1
CRP
C1QC
PPBP
SOD2
VWF
ASL
GNAI2
MPO
HPN
BCHE
PTMA
DBI
H1-0
CSF1R
CAPN1
PSAP
PFKM
ELANE
ADH4
ENO2
DBH
LGALS1
GSTM4
CNP
ALDOC
PGA3
IGHV3-30-3
MTHFD1
COX6A1
TDGF1P3
ACP5
CPM
HSP90B1
HSPA7
RPL17
SDC1
PAM
PI3
TYMP
AZU1
RAB6B
C4BPB
MDK
PCMT1
UBA1
IGHV1-2
SFPQ
PSMB4
AQP1
GCHFR
LRPAP1
GDI2
S100A7
CASP14
SFN
GALNS
RDX
SAA4
MYH10
TALDO1
CCT6A
LGALS7
SERPINB4
MASP1
NASP
FASN
SARS1
PSMB2
CRIP1
HLCS
PPT1
SCNN1G
TPMT
HDGF
PGD
ARHGDIA
STC1
CRIP2
SUB1
CRISP3
RARS1
EPHB4
SLURP1
PLTP
GP2
ARPC4
DSTN
RPS3A
RPL27
PSMC1
RPS29
RPS13
CNBP
RPS15
RPL10A
TUBB4B
GSTO1
IGLV3-21
RBP5
RPL19
FKBP3
SPTBN1
SRSF2
FABP5
DEFA6
HMGCS1
CFHR3
GBE1
CALD1
PSME1
DPT
DDR1
BST1
ANK3
PDZK1IP1
PRDX4
SEMA3F
PTPRS
FHL1
HNRNPD
DAG1
DSG2
FGL2
GAS6
CLINT1
GPNMB
PTGES3
FCN2
SLC9A3R2
TSN
STXBP2
PRSS8
MAN2A1
PTPRO
AOC3
HYDIN
ACTBL2
COLEC12
FKBP15
CDK5RAP2
BROX
SPTY2D1
GPR153
GGT6
CLEC4G
SOSTDC1
FASTKD5
OAF
GPR180
MUC20
TSTD1
LILRB4
MITD1
ITLN1
OIT3
MYDGF
S100A16
MED30
ATP6V1G3
SCLT1
FCRL5
PARK7
LGMN
AKAP9
NTMT1
TPPP3
CFHR5
C11orf54
CDH19
CLMP
EPS8L2
CELSR2
CZIB
CALML5
CHMP5
COL20A1
GNG12
REV1
DMBT1
SUSD2
PCSK1N
VSIG4
CAB39
HEBP2
ENPP4
