# Supplementary material for: Urinary peptidomics reveals proteases involved in idiopathic membranous nephropathy
Source: BMC Genomics. 2021 Nov 24;22:852. doi: 10.1186/s12864-021-08155-3 (PMC8613922; doi:10.1186/s12864-021-08155-3)
Supplement: Supplementary file 3 — Additional file 3 [file 12864_2021_8155_MOESM3_ESM.xlsx]

## Sheet: Table S 3.1
Table S 3.1 Gene expression profile of 158 kidney-originated urinary proteins from SCP211 dataset of Single Cell Portal database
Gene name	Podocyte	Endothelial	Pericyte-1	Pericyte-2	PCT	PST	TDL	TAL	TAL/DCT	CD-PCs	CD-A-ICs	CD-PC/IC	Mes/Fib	vSMC	Macrophages	T cells	NKTs
PDLIM1	0.12	0.35	0.46	0.34	0.02	0.12	0	0.09	0	0	0.01	0.01	0.44	0.6	0.02	0.04	0.06
ATOX1	0.98	0.43	0.5	0.16	0.05	0.35	0.01	0.32	0.22	0.11	0.12	0.21	0.27	0.3	0.13	0.08	0.13
PDXK	0.17	0.02	0.05	0.02	0.01	0.09	0	0.18	0.17	0.05	0.05	0.05	0.04	0.06	0.06	0.04	0.03
IMPA2	0.03	0.01	0.03	0.11	0.01	0.2	0.01	0.25	0.18	0.05	0.13	0.17	0.03	0.03	0.01	0.01	0.01
NRP1	0.03	0.22	0.42	0.09	0	0.08	0	0.04	0	0.01	0	0.01	0.47	0.13	0.02	0.03	0.02
ARPC1B	0.36	0.32	0.2	0.17	0.01	0.16	0	0.19	0.05	0.03	0.04	0.06	0.23	0.22	0.34	0.34	0.46
LAMA5	0.32	0.12	0.06	0.06	0.01	0.05	0	0.03	0.02	0.01	0.01	0.02	0.03	0.14	0	0.01	0.02
NDUFS5	0.82	0.39	0.57	0.28	0.04	0.42	0.01	0.47	0.29	0.2	0.22	0.27	0.44	0.64	0.18	0.46	0.39
TSPAN1	0	0.01	0	0.01	0.01	0.29	0.01	0.35	0.02	0.08	0.09	0.07	0	0.01	0	0	0.01
SNX2	0.22	0.08	0.2	0.05	0.01	0.14	0	0.15	0.111	0.07	0.05	0.1	0.13	0.12	0.09	0.06	0.09
CUTA	0.66	0.19	0.45	0.2	0.02	0.31	0	0.41	0.35	0.16		0.21	0.35	0.36	0.14	0.35	0.36
SMIM24	0.01	0	0	0	0.01	0.34	0.01	0.14	0.07	0.07	0.21	0.37	0	0	0	0	0
GPC4	0.14	0	0.06	0.03	0	0.11	0.01	0.1	0	0	0	0	0.04	0.09	0	0	0
ATP6AP2	0.89	0.21	0.59	0.23	0.01	0.16	0.01	0.33	0.24	0.15	0.37	0.42	0.61	0.39	0.17	0.16	0.25
APOM	0	0	0.01	0.01	0.01	0.11	0	0.03	0	0.01	0	0	0.01	0	0.01	0	0
SOD1	1.37	0.59	0.95	0.45	0.07	0.5	0	0.56	0.39	0.24	0.19	0.27	0.73	0.83	0.24	0.78	0.79
HPRT1	0.19	0.08	0.14	0.08	0.01	0.04	0	0.19	0.08	0.08	0.11	0.19	0.1	0.08	0.05	0.07	0.09
HLA-B	2.28	1.95	1.78	0.77	0.11	0.67	0.03	0.93	0.45	0.34	0.44	0.58	1.53	1	0.92	2.04	2.6
HLA-DRB1	0.19	1.29	0.44	0.08	0.03	0.24	0	0.2	0.07	0.1	0.05	0.08	0.22	0.11	0.84	0.35	0.52
SOD2	0.25	0.12	0.19	0.09	0.03	0.32	0.01	0.25	0.17	0.1	0.08	0.1	0.36	0.15	0.34	0.22	0.27
GNAI2	0.22	0.4	0.26	0.09	0.01	0.06	0	0.07	0.02	0.02	0.01	0.03	0.1	0.18	0.16	0.12	0.17
HPN	0	0	0.01	0	0	0.16	0	0.17	0.11	0.05	0.03	0.02	0	0	0	0	0
PTMA	2.3	1.52	1.71	1.07	0.13	0.83	0.03	1.13	0.53	0.4	0.33	0.52	1.53	1.87	0.91	1.72	2.04
DBI	0.58	0.26	0.73	0.32	0.04	0.45	0.01	0.47	0.33	0.18	0.23	0.28	0.36	0.61	0.29	0.3	0.61
CAPN1	0.22	0.07	0.13	0.08	0.03	0.07	0.01	0.14	0.02	0.03	0.05	0.08	0.17	0.12	0.02	0.06	0.09
PSAP	2.3	0.66	1.13	0.4	0.06	0.38	0	0.65	0.37	0.23	0.26	0.32	1.23	0.77	0.57	0.25	0.42
PFKM	0.13	0.04	0.09	0.06	0	0.03	0	0.07	0.13	0.04	0.04	0.05	0.1	0.1	0.01	0.01	0.02
LGALS1	1.64	0.79	1.75	0.92	0.1	0.21	0	0.19	0.07	0.07	0.05	0.04	1.35	1.58	0.49	0.62	0.97
GSTM4	0.06	0.02	0.11	0.07	0.01	0.1	0	0.07	0.08	0.05	0	0.05	0.11	0.07	0.01	0.02	0.03
CNP	0.13	0.07	0.05	0.05	0.01	0.08	0	0.15	0.11	0.01	0.03	0.04	0.12	0.08	0.02	0.03	0.06
ALDOC	0.11	0.01	0.05	0.04	0	0	0	0.01	0	0.01	0	0	0.08	0.07	0.01	0.03	0.04
MTHFD1	0.08	0.02	0.01	0.03	0	0.06	0	0.04	0.07	0.02	0.01	0.03	0.06	0.06	0.02	0.03	0.03
COX6A1	1.32	0.62	0.83	0.52	0.04	0.54	0	0.75	0.49	0.31	0.33	0.42	0.66	0.96	0.27	0.46	0.59
CPM	0.02	0.05	0.8	0.35	0.01	0.16	0.01	0.21	0.19	0.02	0.01	0.01	0.06	0.19	0.11	0.01	0.02
HSP90B1	1.54	0.42	0.68	0.24	0.03	0.32	0	0.38	0.3	0.18	0.17	0.23	0.65	0.39	0.14	0.19	0.33
RPL17	0.51	0.42	0.67	0.28	0.04	0.37	0	0.41	0.33	0.17	0.21	0.32	0.8	0.59	0.36	0.94	1.08
SDC1	0	0	0	0	0	0.09	0	0.21	0.16	0	0	0	0	0	0		0
PAM	0.7	0.09	0.13	0.02	0.01	0.08	0	0.09	0.07	0.02	0.01	0.01	0.08	0.17	0.01	0.03	0.03
TYMP	0.01	0.08	0.11	0.04	0.01	0.18	0	0.11	0.02	0.02	0	0.01	0.08	0.02	0.33	0.1	0.06
MDK	0.02	0.11	0.05	0.1	0.03	0.09	0	0.05	0	0.01	0	0.01	0.41	0.02	0.01	0.01	0.01
PCMT1	0.66	0.16	0.3	0.14	0.01	0.11	0	0.15	0.13	0.08	0.08	0.14	0.21	0.23	0.06	0.09	0.17
UBA1	0.35	0.09	0.14	0.06	0	0.07	0	0.12	0.11	0.06	0.05	0.07	0.08	0.12	0.03	0.03	0.05
SFPQ	0.44	0.21	0.27	0.21	0.01	0.17	0.01	0.21	0.09	0.1	0.1	0.12	0.28	0.29	0.17	0.23	0.32
PSMB4	0.3	0.15	0.19	0.09	0.03	0.11	0.01	0.14	0.07	0.05	0.07	0.07	0.16	0.17	0.08	0.08	0.16
AQP1	0.19	0.89	0.9	0.11	0.07	0.37	0.01	0.18	0.9	0.02	0.03	0.04	0.14	0.18	0.08	0.13	0.19
LRPAP1	0.8	0.2	0.48	0.17	0.02	0.22	0	0.35	0.18	0.1	0.07	0.12	0.5	0.38	0.08	0.12	0.15
GDI2	0.37	0.21	0.35	0.11	0.03	0.19	0	0.22	0.17	0.07	0.11	0.12	0.3	0.26	0.22	0.2	0.26
RDX	1.19	0.39	0.29	0.08	0.02	0.13	0	0.18	0.07	0.05	0.08	0.05	0.21	0.25	0.05	0.06	0.05
MYH10	0.06	0.01	0.12	0.01	0.01	0.03	0	0.07	0	0.02	0.01	0.02	0.21	0.17	0	0	0.01
TALDO1	0.37	0.19	0.26	0.12	0.01	0.19	0.01	0.29	0.12	0.06	0.09	0.12	0.25	0.28	0.14	0.12	0.12
CCT6A	0.29	0.13	0.2	0.11	0.02	0.13	0	0.18	0.08	0.06	0.08	0.13	0.14	0.19	0.08	0.13	0.19
NASP	0.15	0.13	0.14	0.07	0.01	0.05	0.01	0.06	0	0.03	0.05	0.04	0.11	0.11	0.05	0.13	0.16
PSMB2	0.49	0.22	0.29	0.18	0.01	0.14	0.01	0.21	0.04	0.06	0.08	0.11	0.3	0.24	0.09	0.15	0.19
CRIP1	0.02	0.14	0.23	0.4	0	0.06	0	0.17	0.03	0.01	0	0.01	0.16	1.24	0.07	0.36	0.48
PPT1	0.42	0.14	0.27	0.16	0.01	0.11	0	0.17	0.15	0.07	0.04	0.04	0.2	0.25	0.19	0.11	0.09
TPMT	0.06	0.03	0.04	0.02	0.01	0.15	0	0.09	0	0.04	0.03	0.04	0.02	0.04	0.05	0.03	0.05
HDGF	0.22	0.06	0.07	0.04	0.01	0.08	0	0.12	0.04	0.04	0.03	0.06	0.04	0.09	0.04	0.02	0.04
PGD	0.18	0.02	0.02	0.01	0	0.05	0	0.08	0.03	0.02	0.05	0.06	0.01	0.01	0.05	0.03	0.04
ARHGDIA	0.6	0.26	0.38	0.18	0.03	0.17	0	0.19	0.07	0.05	0.07	0.12	0.35	0.33	0.16	0.19	0.26
CRIP2	1.16	0.85	0.74	0.41	0.05	0.18	0.01	0.34	0.2	0.06	0.03	0.05	0.28	1.23	0.08	0.12	0.11
SUB1	1.06	0.45	0.57	0.26	0.05	0.36	0	0.48	0.37	0.19	0.18	0.27	0.62	0.52	0.29	0.55	0.82
PLTP	0.87	0.05	0.12	0.04	0.01	0.03	0	0.03	0	0	0	0	0.61	0.03	0.09	0.01	0.02
ARPC4	0.42	0.27	0.36	0.15	0.03	0.16	0	0.19	0.11	0.06	0.09	0.09	0.25	0.3	0.17	0.22	0.42
DSTN	1.72	0.62	1.22	0.63	0.09	0.49	0	0.73	0.43	0.23	0.17	0.3	0.95	1.94	0.1	0.22	0.51
RPS3A	1.43	1.23	1.63	0.84	0.12	0.81	0.02	0.88	0.6	0.37	0.39	0.54	1.7	1.5	0.95	1.83	2.19
RPL27	1.15	0.98	1.2	0.6	0.09	0.61	0.02	0.66	0.44	0.26	0.3	0.36	1.17	1.13	0.72	1.51	1.8
PSMC1	0.46	0.16	0.24	0.14	0.01	0.11	0	0.19	0.11	0.05	0.04	0.07	0.16	0.22	0.04	0.07	0.09
RPS29	1.66	1.37	1.56	0.71	0.14	0.78	0.03	0.93	0.58	0.4	0.41	0.54	1.59	1.39	0.97	2.31	2.63
RPS13	1.29	1.13	1.42	0.75	0.11	0.71	0.02	0.75	0.51	0.29	0.34	0.44	1.54	1.4	0.86	1.68	1.86
CNBP	0.88	0.42	0.67	0.38	0.04	0.22	0.01	0.33	0.2	0.13	0.12	0.14	0.69	0.71	0.17	0.4	0.5
RPS15	1.66	1.28	1.61	0.82	0.13	0.82	0.03	0.93	0.57	0.37	0.39	0.53	1.68	1.49	0.94	1.92	2.26
RPL10A	1.46	0.81	1.13	0.77	0.09	0.68	0.02	0.82	0.52	0.32	0.33	0.45	1.66	1.49	0.71	1.63	1.86
TUBB4B	0.53	0.19	0.22	0.16	0.02	0.24	0.01	0.28	0.09	0.13	0.1	0.14	0.13	0.24	0.14	0.41	0.67
GSTO1	0.36	0.41	0.5	0.14	0.04	0.21	0	0.22	0.13	0.09	0.12	0.18	0.26	0.3	0.16	0.1	0.16
RBP5	0.01	0.16	0.02	0.01	0.03	0.28	0	0.08	0.06	0.01	0	0.02	0.03	0.01	0.01	0.02	0.02
RPL19	1.52	1.2	1.46	0.79	0.13	0.78	0.02	0.95	0.58	0.34	0.33	0.49	1.6	1.48	0.87	1.87	2.16
FKBP3	0.28	0.11	0.17	0.1	0.01	0.12	0	0.22	0.13	0.07	0.07	0.12	0.09	0.16	0.04	0.05	0.1
SPTBN1	0.4	0.65	0.56	0.14	0.04	0.17	0	0.16	0.15	0.08	0.06	0.07	0.33	0.18	0.03	0.06	0.07
SRSF2	0.64	0.23	0.43	0.22	0.03	0.19	0	0.25	0.1	0.13	0.09	0.12	0.33	0.37	0.15	0.34	0.49
FABP5	0.13	0.04	0.17	0.11	0	0.02	0	0.04	0	0.01	0	0	0.12	0.01	0.13	0.22	0.16
HMGCS1	0.11	0.04	0.05	0.03	0	0.08	0	0.08	0.02	0.13	0.01	0.12	0.06	0.07	0.04	0.08	0.07
GBE1	0.18	0.03	0.05	0.03	0	0.04	0.01	0.06	0.03	0.04	0.01	0.02	0.05	0.04	0.01	0.01	0.01
CALD1	1.04	0.36	1.68	0.77	0.04	0.27	0.01	0.12	0.04	0.03	0.02	0.01	1.38	1.65	0.05	0.08	0.09
PSME1	0.87	0.63	0.85	0.39	0.04	0.38	0	0.43	0.23	0.15	0.17	0.23	0.57	0.54	0.25	0.51	0.84
DPT	0	0	0	0	0	0	0	0	0	0	0	0	0.57	0.01	0	0	0
DDR1	0.2	0.01	0.02	0.01	0	0.07	0	0.14	0.07	0.08	0.07	0.12	0.02	0.03	0	0.01	0.01
BST1	0.38	0.01	0.01	0.02	0	0.02	0	0.01	0	0	0	0	0.06	0.01	0.02	0.01	0
ANK3	0.01	0.01	0.04	0	0	0.08	0	0.12	0.1	0.02	0.02	0.03	0.02	0.01	0	0.02	0
PDZK1IP1	1.26	0.01	0.03	0	0.03	0.73	0.01	0.2	0	0.01	0	0	0	0.01	0.01	0.02	0.01
PRDX4	0.32	0.11	0.37	0	0.02	0.1	0	0.16	0.13	0.04	0.03	0.06	0.39	0.15	0.04	0.05	0.04
PTPRS	0.11	0.01	0.06	0.08	0	0.06	0	0.07	0	0.02	0.02	0.05	0.35	0.09	0	0	0.01
FHL1	0.47	0.14	0.41	0.14	0	0.05	0	0.06	0	0.01	0	0.01	0.27	0.49	0.01	0.04	0.03
HNRNPD	0.23	0.14	0.21	0.08	0.01	0.08	0	0.12	0.08	0.05	0.06	0.1	0.19	0.15	0.08	0.07	0.12
DAG1	0.62	0.05	0.07	0.03	0.01	0.03	0	0.04	0	0.03	0.01	0.02	0.03	0.09	0	0.01	0.02
DSG2	0.12	0	0	0	0	0.05	0.01	0.06	0.1	0.03	0.14	0.15	0	0	0.01	0	0
FGL2	0.02	0.35	0.14	0.01	0.01	0.02	0	0.17	0.04	0.04	0.01	0.02	0.15	0.05	0.26	0.05	0.19
GAS6	0.54	0.57	0.62	0.22	0.01	0.06	0.01	0.11	0.13	0.06	0.12	0.14	0.48	0.33	0.07	0.05	0.07
CLINT1	0.1	0.04	0.08	0.04	0	0.07	0	0.09	0.02	0.03	0.03	0.05	0.07	0.05	0.04	0.04	0.08
GPNMB	0.48	0	0.05	0	0	0.01	0	0.21	0.18	0	0	0.03	0.26	0.12	0	0	0.01
PTGES3	0.88	0.39	0.66	0.3	0.03	0.32	0	0.37	0.25	0.18	0.14	0.23	0.55	0.52	0.25	0.51	0.54
SLC9A3R2	1.37	1.44	0.73	0.2	0.08	0.15	0	0.17	0.06	0.05	0.05	0.07	0.48	0.24	0.09	0.18	0.25
TSN	0.25	0.08	0.13	0.06	0.02	0.04	0	0.1	0.07	0.03	0.04	0.02	0.11	0.12	0.03	0.02	0.07
STXBP2	0.17	0	0	0	0	0.06	0	0.08	0.06	0	0.05	0.03	0	0	0.03	0.06	0.1
PRSS8	0	0	0	0	0	0.05	0.01	0.22	0.15	0.04	0.02	0.13	0	0	0	0	0
MAN2A1	0.08	0.04	0.04	0.01	0	0.03	0	0.05	0.02	0.02	0.02	0.04	0.05	0.02	0.03	0.02	0.02
PTPRO	1.6	0.01	0.03	0	0	0.01	0	0.02	0	0.01	0.01	0.01	0.01	0.02	0.02	0.02	0
AOC3	0	0	0	0	0	0	0	0	0	0	0	0	0.3	0.27	0	0	0
COLEC12	0	0	0	0	0	0	0	0	0	0	0	0	0.13	0	0	0	0
FKBP15	0.06	0.03	0.04	0.01	0	0.01	0	0.01	0	0.01	0	0.01	0.02	0.02	0.02	0.02	0.01
CDK5RAP2	0.09	0.02	0.03	0.02	0	0.01	0	0.02	0	0	0.01	0.02	0.01	0.03	0.01	0.01	0.02
BROX	0.22	0.05	0.1	0.03	0.01	0.07	0	0.1	0.09	0.03	0.03	0.04	0.09	0.05	0.06	0.05	0.07
GGT6	0	0	0	0	0	0.02	0	0.08	0.04	0	0.03	0.02	0	0	0	0	0
SOSTDC1	0.01	0.05	0.02	0	0	0	0	0.1	0.13	0	0	0	0	0	0	0	0
OAF	0.01	0.02	0.01	0.09	0.01	0.08	0	0.03	0.03	0.03	0.02	0.02	0.31	0.01	0	0.01	0
MUC20	0.01	0	0	0	0	0	0	0.01	0	0	0.04	0.05	0	0	0	0	0
TSTD1	0.67	0	0.01	0	0	0.27	0.01	0.32	0.25	0.18	0.13	0.21	0	0.01	0.04	0.26	0.22
MITD1	0.12	0.07	0.11	0.04	0.01	0.07	0	0.06	0.08	0.02	0.01	0.02	0.13	0.05	0.02	0.06	0.08
MYDGF	0.52	0.24	0.32	0.1	0.02	0.14	0	0.2	0.15	0.06	0.09	0.1	0.47	0.19	0.1	0.12	0.19
S100A16	0.73	0.46	0.14	0.02	0.03	0.19	0	0.25	0	0.05	0.01	0.02	0.11	0.17	0.01	0.02	0.04
MED30	0.13	0.08	0.06	0.05	0.01	0.04	0	0.04	0	0.01	0.03	0.01	0.13	0.07	0.03	0.13	0.15
ATP6V1G3	0	0	0	0	0	0	0	0	0	0	0.26	0.33	0	0	0	0	0
PARK7	1.25	0.45	0.78	0.39	0.06	0.37	0.02	0.5	0.35	0.18	0.19	0.27	0.67	0.73	0.18	0.37	0.45
LGMN	0.11	0.13	0.15	0.08	0	0.07	0	0.09	0.04	0.05	0.06	0.07	0.05	0.11	0.07	0.01	0.02
AKAP9	0.52	0.14	0.34	0.12	0.02	0.13	0.01	0.23	0.14	0.09	0.1	0.1	0.12	0.18	0.05	0.17	0.22
NTMT1	0.11	0.05	0.1	0.07	0.01	0.04	0	0.07	0.05	0.02	0.02	0.04	0.07	0.09	0.03	0.06	0.04
TPPP3	1.73	0.02	0.06	0.37	0	0.03	0	0.04	0.04	0.01	0.01	0.01	0.1	0.15	0.02	0.01	0.02
C11orf54	0.1	0.04	0.06	0.02	0.01	0.3	0	0.09	0.08	0.02	0.02	0.05	0.07	0.04	0.01	0.01	0.03
CLMP	0	0	0	0	0	0	0	0	0	0	0	0	0.14	0	0	0	0
EPS8L2	0.15	0	0	0	0.01	0.13	0.01	0.12	0.09	0.03	0.02	0.02	0	0.03	0	0.03	0.02
CHMP5	0.75	0.38	0.62	0.25	0.03	0.19	0	0.24	0.1	0.08	0.11	0.18	0.37	0.31	0.1	0.17	0.18
GNG12	0.15	0.05	0.18	0.07	0.01	0.1	0	0.13	0.1	0.03	0.06	0.05	0.08	0.2	0	0	0.01
REV1	0.12	0.03	0.06	0.02	0	0.03	0	0.02	0	0.02	0.01	0.04	0.02	0.02	0.02	0.02	0.03
PCSK1N	0.01	0	0.01	0.04	0.01	0.23	0	0.45	0.26	0.11	0.07	0.07	0.09	0.01	0	0.01	0.01
VSIG4	0	0	0	0	0	0	0	0	0	0	0	0	0	0	0.25	0	0
CAB39	0.14	0.06	0.08	0.03	0	0.05	0	0.07	0.03	0.04	0.06	0.1	0.05	0.06	0.06	0.05	0.06
HEBP2	0.3	0.06	0.12	0.06	0	0.1	0	0.16	0.07	0.06	0.04	0.13	0.1	0.14	0.04	0.04	0.08
ACTN4	1.71	0.32	0.58	0.27	0.04	0.13	0	0.19	0.08	0.08	0.06	0.13	0.3	0.47	0.05	0.13	0.17
CFL1	1.43	0.91	1.13	0.62	0.08	0.49	0.02	0.61	0.29	0.23	0.26	0.34	0.93	0.95	0.6	1	1.41
PPIA	1.45	0.67	0.91	0.5	0.07	0.51	0.02	0.64	0.41	0.26	0.23	0.33	0.83	0.94	0.44	0.65	0.93
PLAU	0.01	0.03	0.13	0.01	0	0.03	0	0.1	0.07	0	0	0.02	0.14	0.02	0.02	0	0
HLA-C	2.02	1.69	1.54	0.64	0.08	0.53	0.03	0.74	0.34	0.28	0.37	0.5	1.31	0.79	0.74	1.74	2.28
AKR1A1	0.25	0.09	0.16	0.06	0.03	0.33	0	0.11	0.1	0.03	0.04	0.07	0.27	0.13	0.09	0.06	0.08
MSN	0.16	0.44	0.28	0.18	0.02	0.13	0	0.18	0.08	0.05	0.04	0	0.23	0.33	0.18	0.25	0.27
CISD1	0.29	0.06	0.12	0.04	0.02	0.19	0	0.29	0.35	0.12	0.09	0.21	0.11	0.1	0.03	0.03	0.06
ATP6V1G1	1.06	0.4	0.76	0.33	0.04	0.32	0	0.45	0.31	0.18	0.09	0.28	0.61	0.55	0.24	0.39	0.44
DDC	0	0	0	0	0.01	0.12	0	0	0	0	0	0	0	0	0	0	0
CETP	0.03	0.25	0.11	0.01	0	0	0	0.01	0	0	0	0	0.01	0.02	0.02	0.02	0.01
BHMT	0	0	0	0	0.01	0.19	0	0.01	0	0.02	0	0	0	0	0	0	0
SIAE	0.06	0.02	0.21	0.02	0	0.04	0	0.08	0.06	0.02	0.02	0.02	0.1	0.02	0	0.01	0
ENO1	0.53	0.26	0.34	0.21		0.5	0	0.67	0.4	0.23	0.15	0.29	0.33	0.39	0.21	0.36	0.44
CFH	0.11	0.04	0.17	0.04	0.01	0.07	0	0.01	0	0	0	0	0.82	0.1	0	0.01	0.03
LYZ	0	0	0	0	0	0.01	0	0	0	0	0	0	0	0	0.63	0	0.01
SDCBP	0.47	0.48	0.47	0.17	0.03	0.23	0	0.26	0.17	0.13	0.08	0.15	0.27	0.29	0.3	0.39	0.36
NAGA	0.11	0.02	0.04	0.02	0	0.01	0	0.02	0	0.01	0	0	0.06	0.03	0.05	0	0.01
ANXA5	0.78	0.46	0.54	0.39	0.05	0.28	0	0.38	0.2	0.1	0.11	0.22	0.79	0.58	0.24	0.18	0.23
ASAH1	0.83	0.19	0.41	0.21	0.01	0.24	0	0.32	0.17	0.14	0.1	0.14	0.33	0.61	0.17	0.07	0.15
ECM1	0.32	0.06	0.27	0.1	0	0	0	0.01	0	0	0	0	0.02	0.02	0	0	0
PAPPA2	0	0	0	0	0	0	0	0.13	0	0	0.02	0.01	0.01	0	0	0	0
